# Supplementary material for: Investigation of the biomarkers involved in ectopic ossification: The shared mechanism in ossification of the spinal ligament
Source: Front Genet. 2022 Oct 7;13:991834. doi: 10.3389/fgene.2022.991834 (PMC9585156; doi:10.3389/fgene.2022.991834)
Supplement: Supplementary file 1 [file Table2.XLS]

ONTOLOGY	ID	Description	GeneRatio	BgRatio	pvalue	p.adjust	qvalue	geneID	Count
BP	GO:0001501	skeletal system development	3/4	486/18862	6.67061664879486e-05	0.0221549374183541	0.00359094778771356	HAS2/ADAMTS4/BMP4	3
BP	GO:0060349	bone morphogenesis	2/4	90/18862	0.000134253528013436	0.0221549374183541	0.00359094778771356	HAS2/BMP4	2
BP	GO:0003014	renal system process	2/4	118/18862	0.000230939722043743	0.0221549374183541	0.00359094778771356	HAS2/BMP4	2
BP	GO:0001837	epithelial to mesenchymal transition	2/4	153/18862	0.00038804912492824	0.0221549374183541	0.00359094778771356	HAS2/BMP4	2
BP	GO:0010634	positive regulation of epithelial cell migration	2/4	175/18862	0.000507294446351224	0.0221549374183541	0.00359094778771356	HAS2/BMP4	2
BP	GO:0060348	bone development	2/4	193/18862	0.000616560300302098	0.0221549374183541	0.00359094778771356	HAS2/BMP4	2
BP	GO:0050679	positive regulation of epithelial cell proliferation	2/4	203/18862	0.00068179768157783	0.0221549374183541	0.00359094778771356	HAS2/BMP4	2
BP	GO:0048705	skeletal system morphogenesis	2/4	213/18862	0.000750264804972845	0.0221549374183541	0.00359094778771356	HAS2/BMP4	2
BP	GO:0048762	mesenchymal cell differentiation	2/4	231/18862	0.000881622120447525	0.0221549374183541	0.00359094778771356	HAS2/BMP4	2
BP	GO:0003007	heart morphogenesis	2/4	239/18862	0.000943344041548427	0.0221549374183541	0.00359094778771356	HAS2/BMP4	2
BP	GO:0001822	kidney development	2/4	280/18862	0.00129177996964608	0.0221549374183541	0.00359094778771356	HAS2/BMP4	2
BP	GO:0060485	mesenchyme development	2/4	287/18862	0.00135661755025153	0.0221549374183541	0.00359094778771356	HAS2/BMP4	2
BP	GO:0072001	renal system development	2/4	288/18862	0.00136600695019298	0.0221549374183541	0.00359094778771356	HAS2/BMP4	2
BP	GO:0010720	positive regulation of cell development	2/4	290/18862	0.00138488084647626	0.0221549374183541	0.00359094778771356	HAS2/BMP4	2
BP	GO:0010632	regulation of epithelial cell migration	2/4	293/18862	0.00141342932705065	0.0221549374183541	0.00359094778771356	HAS2/BMP4	2
BP	GO:0001655	urogenital system development	2/4	320/18862	0.0016831678273611	0.0221549374183541	0.00359094778771356	HAS2/BMP4	2
BP	GO:1903037	regulation of leukocyte cell-cell adhesion	2/4	330/18862	0.00178890166687015	0.0221549374183541	0.00359094778771356	HAS2/BMP4	2
BP	GO:0010631	epithelial cell migration	2/4	357/18862	0.00209005162870742	0.0221549374183541	0.00359094778771356	HAS2/BMP4	2
BP	GO:0030098	lymphocyte differentiation	2/4	358/18862	0.00210164325646706	0.0221549374183541	0.00359094778771356	IL11/BMP4	2
BP	GO:0003129	heart induction	1/4	10/18862	0.0021191484247769	0.0221549374183541	0.00359094778771356	BMP4	1
BP	GO:0021978	telencephalon regionalization	1/4	10/18862	0.0021191484247769	0.0221549374183541	0.00359094778771356	BMP4	1
BP	GO:0033083	regulation of immature T cell proliferation	1/4	10/18862	0.0021191484247769	0.0221549374183541	0.00359094778771356	BMP4	1
BP	GO:0045843	negative regulation of striated muscle tissue development	1/4	10/18862	0.0021191484247769	0.0221549374183541	0.00359094778771356	BMP4	1
BP	GO:0060272	embryonic skeletal joint morphogenesis	1/4	10/18862	0.0021191484247769	0.0221549374183541	0.00359094778771356	BMP4	1
BP	GO:0060439	trachea morphogenesis	1/4	10/18862	0.0021191484247769	0.0221549374183541	0.00359094778771356	BMP4	1
BP	GO:0060513	prostatic bud formation	1/4	10/18862	0.0021191484247769	0.0221549374183541	0.00359094778771356	BMP4	1
BP	GO:0072124	regulation of glomerular mesangial cell proliferation	1/4	10/18862	0.0021191484247769	0.0221549374183541	0.00359094778771356	BMP4	1
BP	GO:0072178	nephric duct morphogenesis	1/4	10/18862	0.0021191484247769	0.0221549374183541	0.00359094778771356	BMP4	1
BP	GO:0090132	epithelium migration	2/4	360/18862	0.00212492014450958	0.0221549374183541	0.00359094778771356	HAS2/BMP4	2
BP	GO:0090130	tissue migration	2/4	365/18862	0.00218365823000247	0.0221549374183541	0.00359094778771356	HAS2/BMP4	2
BP	GO:0007159	leukocyte cell-cell adhesion	2/4	366/18862	0.00219549936843487	0.0221549374183541	0.00359094778771356	HAS2/BMP4	2
BP	GO:0050678	regulation of epithelial cell proliferation	2/4	374/18862	0.00229134956490077	0.0221549374183541	0.00359094778771356	HAS2/BMP4	2
BP	GO:0003139	secondary heart field specification	1/4	11/18862	0.00233087786495823	0.0221549374183541	0.00359094778771356	BMP4	1
BP	GO:0033079	immature T cell proliferation	1/4	11/18862	0.00233087786495823	0.0221549374183541	0.00359094778771356	BMP4	1
BP	GO:0048635	negative regulation of muscle organ development	1/4	11/18862	0.00233087786495823	0.0221549374183541	0.00359094778771356	BMP4	1
BP	GO:0061307	cardiac neural crest cell differentiation involved in heart development	1/4	11/18862	0.00233087786495823	0.0221549374183541	0.00359094778771356	BMP4	1
BP	GO:0061308	cardiac neural crest cell development involved in heart development	1/4	11/18862	0.00233087786495823	0.0221549374183541	0.00359094778771356	BMP4	1
BP	GO:0070243	regulation of thymocyte apoptotic process	1/4	11/18862	0.00233087786495823	0.0221549374183541	0.00359094778771356	BMP4	1
BP	GO:0072110	glomerular mesangial cell proliferation	1/4	11/18862	0.00233087786495823	0.0221549374183541	0.00359094778771356	BMP4	1
BP	GO:0072205	metanephric collecting duct development	1/4	11/18862	0.00233087786495823	0.0221549374183541	0.00359094778771356	BMP4	1
BP	GO:1901862	negative regulation of muscle tissue development	1/4	11/18862	0.00233087786495823	0.0221549374183541	0.00359094778771356	BMP4	1
BP	GO:2000826	regulation of heart morphogenesis	1/4	11/18862	0.00233087786495823	0.0221549374183541	0.00359094778771356	BMP4	1
BP	GO:0030198	extracellular matrix organization	2/4	393/18862	0.00252696492218084	0.0221549374183541	0.00359094778771356	HAS2/ADAMTS4	2
BP	GO:0043062	extracellular structure organization	2/4	394/18862	0.00253967584866732	0.0221549374183541	0.00359094778771356	HAS2/ADAMTS4	2
BP	GO:0003337	mesenchymal to epithelial transition involved in metanephros morphogenesis	1/4	12/18862	0.00254257360993415	0.0221549374183541	0.00359094778771356	BMP4	1
BP	GO:0044849	estrous cycle	1/4	12/18862	0.00254257360993415	0.0221549374183541	0.00359094778771356	HAS2	1
BP	GO:0051549	positive regulation of keratinocyte migration	1/4	12/18862	0.00254257360993415	0.0221549374183541	0.00359094778771356	HAS2	1
BP	GO:0060442	branching involved in prostate gland morphogenesis	1/4	12/18862	0.00254257360993415	0.0221549374183541	0.00359094778771356	BMP4	1
BP	GO:0060601	lateral sprouting from an epithelium	1/4	12/18862	0.00254257360993415	0.0221549374183541	0.00359094778771356	BMP4	1
BP	GO:0072015	glomerular visceral epithelial cell development	1/4	12/18862	0.00254257360993415	0.0221549374183541	0.00359094778771356	BMP4	1
BP	GO:1903800	positive regulation of production of miRNAs involved in gene silencing by miRNA	1/4	12/18862	0.00254257360993415	0.0221549374183541	0.00359094778771356	BMP4	1
BP	GO:2000727	positive regulation of cardiac muscle cell differentiation	1/4	12/18862	0.00254257360993415	0.0221549374183541	0.00359094778771356	BMP4	1
BP	GO:0045229	external encapsulating structure organization	2/4	396/18862	0.00256519058456948	0.0221549374183541	0.00359094778771356	HAS2/ADAMTS4	2
BP	GO:0035810	positive regulation of urine volume	1/4	13/18862	0.00275423566327937	0.0221549374183541	0.00359094778771356	HAS2	1
BP	GO:0070486	leukocyte aggregation	1/4	13/18862	0.00275423566327937	0.0221549374183541	0.00359094778771356	HAS2	1
BP	GO:0072176	nephric duct development	1/4	13/18862	0.00275423566327937	0.0221549374183541	0.00359094778771356	BMP4	1
BP	GO:0072310	glomerular epithelial cell development	1/4	13/18862	0.00275423566327937	0.0221549374183541	0.00359094778771356	BMP4	1
BP	GO:1903131	mononuclear cell differentiation	2/4	411/18862	0.00276049332835018	0.0221549374183541	0.00359094778771356	IL11/BMP4	2
BP	GO:0030099	myeloid cell differentiation	2/4	419/18862	0.00286749406854504	0.0221549374183541	0.00359094778771356	IL11/BMP4	2
BP	GO:0030213	hyaluronan biosynthetic process	1/4	14/18862	0.00296586402856924	0.0221549374183541	0.00359094778771356	HAS2	1
BP	GO:0051547	regulation of keratinocyte migration	1/4	14/18862	0.00296586402856924	0.0221549374183541	0.00359094778771356	HAS2	1
BP	GO:0072498	embryonic skeletal joint development	1/4	14/18862	0.00296586402856924	0.0221549374183541	0.00359094778771356	BMP4	1
BP	GO:1901722	regulation of cell proliferation involved in kidney development	1/4	14/18862	0.00296586402856924	0.0221549374183541	0.00359094778771356	BMP4	1
BP	GO:1902894	negative regulation of pri-miRNA transcription by RNA polymerase II	1/4	14/18862	0.00296586402856924	0.0221549374183541	0.00359094778771356	BMP4	1
BP	GO:0050673	epithelial cell proliferation	2/4	428/18862	0.0029902251753417	0.0221549374183541	0.00359094778771356	HAS2/BMP4	2
BP	GO:0022407	regulation of cell-cell adhesion	2/4	437/18862	0.00311544524832865	0.0221549374183541	0.00359094778771356	HAS2/BMP4	2
BP	GO:0010838	positive regulation of keratinocyte proliferation	1/4	15/18862	0.0031774587093778	0.0221549374183541	0.00359094778771356	HAS2	1
BP	GO:0042481	regulation of odontogenesis	1/4	15/18862	0.0031774587093778	0.0221549374183541	0.00359094778771356	BMP4	1
BP	GO:0060391	positive regulation of SMAD protein signal transduction	1/4	15/18862	0.0031774587093778	0.0221549374183541	0.00359094778771356	BMP4	1
BP	GO:0060572	morphogenesis of an epithelial bud	1/4	15/18862	0.0031774587093778	0.0221549374183541	0.00359094778771356	BMP4	1
BP	GO:0072283	metanephric renal vesicle morphogenesis	1/4	15/18862	0.0031774587093778	0.0221549374183541	0.00359094778771356	BMP4	1
BP	GO:2000136	regulation of cell proliferation involved in heart morphogenesis	1/4	15/18862	0.0031774587093778	0.0221549374183541	0.00359094778771356	BMP4	1
BP	GO:0001710	mesodermal cell fate commitment	1/4	16/18862	0.00338901970928063	0.0221549374183541	0.00359094778771356	BMP4	1
BP	GO:0061323	cell proliferation involved in heart morphogenesis	1/4	16/18862	0.00338901970928063	0.0221549374183541	0.00359094778771356	BMP4	1
BP	GO:0070242	thymocyte apoptotic process	1/4	16/18862	0.00338901970928063	0.0221549374183541	0.00359094778771356	BMP4	1
BP	GO:0072044	collecting duct development	1/4	16/18862	0.00338901970928063	0.0221549374183541	0.00359094778771356	BMP4	1
BP	GO:0072109	glomerular mesangium development	1/4	16/18862	0.00338901970928063	0.0221549374183541	0.00359094778771356	BMP4	1
BP	GO:1901201	regulation of extracellular matrix assembly	1/4	16/18862	0.00338901970928063	0.0221549374183541	0.00359094778771356	HAS2	1
BP	GO:0003184	pulmonary valve morphogenesis	1/4	17/18862	0.00360054703185109	0.0221549374183541	0.00359094778771356	BMP4	1
BP	GO:0045603	positive regulation of endothelial cell differentiation	1/4	17/18862	0.00360054703185109	0.0221549374183541	0.00359094778771356	BMP4	1
BP	GO:0060438	trachea development	1/4	17/18862	0.00360054703185109	0.0221549374183541	0.00359094778771356	BMP4	1
BP	GO:0060602	branch elongation of an epithelium	1/4	17/18862	0.00360054703185109	0.0221549374183541	0.00359094778771356	BMP4	1
BP	GO:0097094	craniofacial suture morphogenesis	1/4	17/18862	0.00360054703185109	0.0221549374183541	0.00359094778771356	BMP4	1
BP	GO:0001667	ameboidal-type cell migration	2/4	473/18862	0.0036411145289467	0.0221549374183541	0.00359094778771356	HAS2/BMP4	2
BP	GO:0003128	heart field specification	1/4	18/18862	0.00381204068066365	0.0221549374183541	0.00359094778771356	BMP4	1
BP	GO:0051546	keratinocyte migration	1/4	18/18862	0.00381204068066365	0.0221549374183541	0.00359094778771356	HAS2	1
BP	GO:0060973	cell migration involved in heart development	1/4	18/18862	0.00381204068066365	0.0221549374183541	0.00359094778771356	BMP4	1
BP	GO:0070293	renal absorption	1/4	18/18862	0.00381204068066365	0.0221549374183541	0.00359094778771356	HAS2	1
BP	GO:0071498	cellular response to fluid shear stress	1/4	18/18862	0.00381204068066365	0.0221549374183541	0.00359094778771356	HAS2	1
BP	GO:0072077	renal vesicle morphogenesis	1/4	18/18862	0.00381204068066365	0.0221549374183541	0.00359094778771356	BMP4	1
BP	GO:0072189	ureter development	1/4	18/18862	0.00381204068066365	0.0221549374183541	0.00359094778771356	BMP4	1
BP	GO:0060284	regulation of cell development	2/4	485/18862	0.00382511375296489	0.0221549374183541	0.00359094778771356	HAS2/BMP4	2
BP	GO:0002089	lens morphogenesis in camera-type eye	1/4	19/18862	0.00402350065929225	0.0221549374183541	0.00359094778771356	BMP4	1
BP	GO:0003159	morphogenesis of an endothelium	1/4	19/18862	0.00402350065929225	0.0221549374183541	0.00359094778771356	BMP4	1
BP	GO:0060231	mesenchymal to epithelial transition	1/4	19/18862	0.00402350065929225	0.0221549374183541	0.00359094778771356	BMP4	1
BP	GO:0061154	endothelial tube morphogenesis	1/4	19/18862	0.00402350065929225	0.0221549374183541	0.00359094778771356	BMP4	1
BP	GO:0072074	kidney mesenchyme development	1/4	19/18862	0.00402350065929225	0.0221549374183541	0.00359094778771356	BMP4	1
BP	GO:0072087	renal vesicle development	1/4	19/18862	0.00402350065929225	0.0221549374183541	0.00359094778771356	BMP4	1
BP	GO:0003323	type B pancreatic cell development	1/4	20/18862	0.00423492697131056	0.0221549374183541	0.00359094778771356	BMP4	1
BP	GO:0021871	forebrain regionalization	1/4	20/18862	0.00423492697131056	0.0221549374183541	0.00359094778771356	BMP4	1
BP	GO:0021904	dorsal/ventral neural tube patterning	1/4	20/18862	0.00423492697131056	0.0221549374183541	0.00359094778771356	BMP4	1
BP	GO:0036120	cellular response to platelet-derived growth factor stimulus	1/4	20/18862	0.00423492697131056	0.0221549374183541	0.00359094778771356	HAS2	1
BP	GO:0061318	renal filtration cell differentiation	1/4	20/18862	0.00423492697131056	0.0221549374183541	0.00359094778771356	BMP4	1
BP	GO:0070233	negative regulation of T cell apoptotic process	1/4	20/18862	0.00423492697131056	0.0221549374183541	0.00359094778771356	BMP4	1
BP	GO:0072112	glomerular visceral epithelial cell differentiation	1/4	20/18862	0.00423492697131056	0.0221549374183541	0.00359094778771356	BMP4	1
BP	GO:0090189	regulation of branching involved in ureteric bud morphogenesis	1/4	20/18862	0.00423492697131056	0.0221549374183541	0.00359094778771356	BMP4	1
BP	GO:0001759	organ induction	1/4	21/18862	0.00444631962029252	0.0221549374183541	0.00359094778771356	BMP4	1
BP	GO:0002320	lymphoid progenitor cell differentiation	1/4	21/18862	0.00444631962029252	0.0221549374183541	0.00359094778771356	BMP4	1
BP	GO:0003177	pulmonary valve development	1/4	21/18862	0.00444631962029252	0.0221549374183541	0.00359094778771356	BMP4	1
BP	GO:0006833	water transport	1/4	21/18862	0.00444631962029252	0.0221549374183541	0.00359094778771356	HAS2	1
BP	GO:0035809	regulation of urine volume	1/4	21/18862	0.00444631962029252	0.0221549374183541	0.00359094778771356	HAS2	1
BP	GO:0036119	response to platelet-derived growth factor	1/4	21/18862	0.00444631962029252	0.0221549374183541	0.00359094778771356	HAS2	1
BP	GO:0048745	smooth muscle tissue development	1/4	21/18862	0.00444631962029252	0.0221549374183541	0.00359094778771356	BMP4	1
BP	GO:0072111	cell proliferation involved in kidney development	1/4	21/18862	0.00444631962029252	0.0221549374183541	0.00359094778771356	BMP4	1
BP	GO:0072311	glomerular epithelial cell differentiation	1/4	21/18862	0.00444631962029252	0.0221549374183541	0.00359094778771356	BMP4	1
BP	GO:1905209	positive regulation of cardiocyte differentiation	1/4	21/18862	0.00444631962029252	0.0221549374183541	0.00359094778771356	BMP4	1
BP	GO:0033081	regulation of T cell differentiation in thymus	1/4	22/18862	0.00465767860981103	0.022814730817549	0.00369788935123267	BMP4	1
BP	GO:2000725	regulation of cardiac muscle cell differentiation	1/4	22/18862	0.00465767860981103	0.022814730817549	0.00369788935123267	BMP4	1
BP	GO:0032331	negative regulation of chondrocyte differentiation	1/4	23/18862	0.00486900394343959	0.0229847165718508	0.0037254412218079	BMP4	1
BP	GO:0060571	morphogenesis of an epithelial fold	1/4	23/18862	0.00486900394343959	0.0229847165718508	0.0037254412218079	BMP4	1
BP	GO:0003309	type B pancreatic cell differentiation	1/4	24/18862	0.00508029562475076	0.0229847165718508	0.0037254412218079	BMP4	1
BP	GO:0045662	negative regulation of myoblast differentiation	1/4	24/18862	0.00508029562475076	0.0229847165718508	0.0037254412218079	BMP4	1
BP	GO:0060037	pharyngeal system development	1/4	24/18862	0.00508029562475076	0.0229847165718508	0.0037254412218079	BMP4	1
BP	GO:0072010	glomerular epithelium development	1/4	24/18862	0.00508029562475076	0.0229847165718508	0.0037254412218079	BMP4	1
BP	GO:0002068	glandular epithelial cell development	1/4	25/18862	0.00529155365731782	0.0229847165718508	0.0037254412218079	BMP4	1
BP	GO:0003148	outflow tract septum morphogenesis	1/4	25/18862	0.00529155365731782	0.0229847165718508	0.0037254412218079	BMP4	1
BP	GO:0060740	prostate gland epithelium morphogenesis	1/4	25/18862	0.00529155365731782	0.0229847165718508	0.0037254412218079	BMP4	1
BP	GO:0072012	glomerulus vasculature development	1/4	25/18862	0.00529155365731782	0.0229847165718508	0.0037254412218079	BMP4	1
BP	GO:0072202	cell differentiation involved in metanephros development	1/4	25/18862	0.00529155365731782	0.0229847165718508	0.0037254412218079	BMP4	1
BP	GO:0072273	metanephric nephron morphogenesis	1/4	25/18862	0.00529155365731782	0.0229847165718508	0.0037254412218079	BMP4	1
BP	GO:1903798	regulation of production of miRNAs involved in gene silencing by miRNA	1/4	25/18862	0.00529155365731782	0.0229847165718508	0.0037254412218079	BMP4	1
BP	GO:0003156	regulation of animal organ formation	1/4	26/18862	0.00550277804471366	0.0229847165718508	0.0037254412218079	BMP4	1
BP	GO:0010464	regulation of mesenchymal cell proliferation	1/4	26/18862	0.00550277804471366	0.0229847165718508	0.0037254412218079	BMP4	1
BP	GO:0060390	regulation of SMAD protein signal transduction	1/4	26/18862	0.00550277804471366	0.0229847165718508	0.0037254412218079	BMP4	1
BP	GO:0061437	renal system vasculature development	1/4	26/18862	0.00550277804471366	0.0229847165718508	0.0037254412218079	BMP4	1
BP	GO:0061440	kidney vasculature development	1/4	26/18862	0.00550277804471366	0.0229847165718508	0.0037254412218079	BMP4	1
BP	GO:0070920	regulation of production of small RNA involved in gene silencing by RNA	1/4	26/18862	0.00550277804471366	0.0229847165718508	0.0037254412218079	BMP4	1
BP	GO:0003401	axis elongation	1/4	27/18862	0.00571396879051012	0.0229847165718508	0.0037254412218079	BMP4	1
BP	GO:0032967	positive regulation of collagen biosynthetic process	1/4	27/18862	0.00571396879051012	0.0229847165718508	0.0037254412218079	BMP4	1
BP	GO:0035116	embryonic hindlimb morphogenesis	1/4	27/18862	0.00571396879051012	0.0229847165718508	0.0037254412218079	BMP4	1
BP	GO:0045606	positive regulation of epidermal cell differentiation	1/4	27/18862	0.00571396879051012	0.0229847165718508	0.0037254412218079	BMP4	1
BP	GO:0060441	epithelial tube branching involved in lung morphogenesis	1/4	27/18862	0.00571396879051012	0.0229847165718508	0.0037254412218079	BMP4	1
BP	GO:0060512	prostate gland morphogenesis	1/4	27/18862	0.00571396879051012	0.0229847165718508	0.0037254412218079	BMP4	1
BP	GO:0001958	endochondral ossification	1/4	28/18862	0.00592512589827987	0.0229847165718508	0.0037254412218079	BMP4	1
BP	GO:0010714	positive regulation of collagen metabolic process	1/4	28/18862	0.00592512589827987	0.0229847165718508	0.0037254412218079	BMP4	1
BP	GO:0035883	enteroendocrine cell differentiation	1/4	28/18862	0.00592512589827987	0.0229847165718508	0.0037254412218079	BMP4	1
BP	GO:0036075	replacement ossification	1/4	28/18862	0.00592512589827987	0.0229847165718508	0.0037254412218079	BMP4	1
BP	GO:0060795	cell fate commitment involved in formation of primary germ layer	1/4	28/18862	0.00592512589827987	0.0229847165718508	0.0037254412218079	BMP4	1
BP	GO:0061037	negative regulation of cartilage development	1/4	28/18862	0.00592512589827987	0.0229847165718508	0.0037254412218079	BMP4	1
BP	GO:0060914	heart formation	1/4	29/18862	0.00613624937159407	0.0231813865149109	0.00375731815666923	BMP4	1
BP	GO:0061036	positive regulation of cartilage development	1/4	29/18862	0.00613624937159407	0.0231813865149109	0.00375731815666923	BMP4	1
BP	GO:0061311	cell surface receptor signaling pathway involved in heart development	1/4	29/18862	0.00613624937159407	0.0231813865149109	0.00375731815666923	BMP4	1
BP	GO:2000637	positive regulation of gene silencing by miRNA	1/4	29/18862	0.00613624937159407	0.0231813865149109	0.00375731815666923	BMP4	1
BP	GO:0060148	positive regulation of posttranscriptional gene silencing	1/4	30/18862	0.00634733921402586	0.0233997071484343	0.00379270430925269	BMP4	1
BP	GO:0090183	regulation of kidney development	1/4	30/18862	0.00634733921402586	0.0233997071484343	0.00379270430925269	BMP4	1
BP	GO:0110110	positive regulation of animal organ morphogenesis	1/4	30/18862	0.00634733921402586	0.0233997071484343	0.00379270430925269	BMP4	1
BP	GO:0003180	aortic valve morphogenesis	1/4	31/18862	0.00655839542914594	0.0233997071484343	0.00379270430925269	BMP4	1
BP	GO:0003338	metanephros morphogenesis	1/4	31/18862	0.00655839542914594	0.0233997071484343	0.00379270430925269	BMP4	1
BP	GO:0034405	response to fluid shear stress	1/4	31/18862	0.00655839542914594	0.0233997071484343	0.00379270430925269	HAS2	1
BP	GO:0042044	fluid transport	1/4	31/18862	0.00655839542914594	0.0233997071484343	0.00379270430925269	HAS2	1
BP	GO:0060317	cardiac epithelial to mesenchymal transition	1/4	31/18862	0.00655839542914594	0.0233997071484343	0.00379270430925269	HAS2	1
BP	GO:0070229	negative regulation of lymphocyte apoptotic process	1/4	31/18862	0.00655839542914594	0.0233997071484343	0.00379270430925269	BMP4	1
BP	GO:0010453	regulation of cell fate commitment	1/4	32/18862	0.00676941802052633	0.0235706241919531	0.00382040712635918	BMP4	1
BP	GO:0031128	developmental induction	1/4	32/18862	0.00676941802052633	0.0235706241919531	0.00382040712635918	BMP4	1
BP	GO:0045684	positive regulation of epidermis development	1/4	32/18862	0.00676941802052633	0.0235706241919531	0.00382040712635918	BMP4	1
BP	GO:0048333	mesodermal cell differentiation	1/4	32/18862	0.00676941802052633	0.0235706241919531	0.00382040712635918	BMP4	1
BP	GO:1905332	positive regulation of morphogenesis of an epithelium	1/4	33/18862	0.00698040699173808	0.0240266325791428	0.00389431852038555	BMP4	1
BP	GO:0010092	specification of animal organ identity	1/4	34/18862	0.00719136234635243	0.0240266325791428	0.00389431852038555	BMP4	1
BP	GO:0021532	neural tube patterning	1/4	34/18862	0.00719136234635243	0.0240266325791428	0.00389431852038555	BMP4	1
BP	GO:0030513	positive regulation of BMP signaling pathway	1/4	34/18862	0.00719136234635243	0.0240266325791428	0.00389431852038555	BMP4	1
BP	GO:0035137	hindlimb morphogenesis	1/4	34/18862	0.00719136234635243	0.0240266325791428	0.00389431852038555	BMP4	1
BP	GO:0060428	lung epithelium development	1/4	34/18862	0.00719136234635243	0.0240266325791428	0.00389431852038555	BMP4	1
BP	GO:0070232	regulation of T cell apoptotic process	1/4	34/18862	0.00719136234635243	0.0240266325791428	0.00389431852038555	BMP4	1
BP	GO:1905207	regulation of cardiocyte differentiation	1/4	35/18862	0.00740228408794008	0.0245891965679849	0.00398550080959871	BMP4	1
BP	GO:0003176	aortic valve development	1/4	36/18862	0.00761317222007196	0.0250023496772818	0.00405246607408137	BMP4	1
BP	GO:0030224	monocyte differentiation	1/4	36/18862	0.00761317222007196	0.0250023496772818	0.00405246607408137	BMP4	1
BP	GO:0010837	regulation of keratinocyte proliferation	1/4	37/18862	0.00782402674631855	0.0254061093223153	0.00411790881385187	HAS2	1
BP	GO:0060412	ventricular septum morphogenesis	1/4	37/18862	0.00782402674631855	0.0254061093223153	0.00411790881385187	BMP4	1
BP	GO:0003091	renal water homeostasis	1/4	38/18862	0.00803484767025064	0.0254865081677156	0.00413094013281131	HAS2	1
BP	GO:0010463	mesenchymal cell proliferation	1/4	38/18862	0.00803484767025064	0.0254865081677156	0.00413094013281131	BMP4	1
BP	GO:0032885	regulation of polysaccharide biosynthetic process	1/4	38/18862	0.00803484767025064	0.0254865081677156	0.00413094013281131	HAS2	1
BP	GO:0048286	lung alveolus development	1/4	38/18862	0.00803484767025064	0.0254865081677156	0.00413094013281131	BMP4	1
BP	GO:0002066	columnar/cuboidal epithelial cell development	1/4	39/18862	0.0082456349954374	0.0254865081677156	0.00413094013281131	BMP4	1
BP	GO:0016202	regulation of striated muscle tissue development	1/4	39/18862	0.0082456349954374	0.0254865081677156	0.00413094013281131	BMP4	1
BP	GO:0030212	hyaluronan metabolic process	1/4	39/18862	0.0082456349954374	0.0254865081677156	0.00413094013281131	HAS2	1
BP	GO:0030501	positive regulation of bone mineralization	1/4	39/18862	0.0082456349954374	0.0254865081677156	0.00413094013281131	BMP4	1
BP	GO:0072210	metanephric nephron development	1/4	39/18862	0.0082456349954374	0.0254865081677156	0.00413094013281131	BMP4	1
BP	GO:0060443	mammary gland morphogenesis	1/4	40/18862	0.00845638872544974	0.0258226233160263	0.00418541882193834	BMP4	1
BP	GO:0001709	cell fate determination	1/4	41/18862	0.00866710886385658	0.0258226233160263	0.00418541882193834	BMP4	1
BP	GO:0021983	pituitary gland development	1/4	41/18862	0.00866710886385658	0.0258226233160263	0.00418541882193834	BMP4	1
BP	GO:0030850	prostate gland development	1/4	41/18862	0.00866710886385658	0.0258226233160263	0.00418541882193834	BMP4	1
BP	GO:1900026	positive regulation of substrate adhesion-dependent cell spreading	1/4	41/18862	0.00866710886385658	0.0258226233160263	0.00418541882193834	HAS2	1
BP	GO:1901861	regulation of muscle tissue development	1/4	41/18862	0.00866710886385658	0.0258226233160263	0.00418541882193834	BMP4	1
BP	GO:1905314	semi-lunar valve development	1/4	41/18862	0.00866710886385658	0.0258226233160263	0.00418541882193834	BMP4	1
BP	GO:0003197	endocardial cushion development	1/4	42/18862	0.00887779541422828	0.026180437497061	0.00424341456426594	BMP4	1
BP	GO:0032965	regulation of collagen biosynthetic process	1/4	42/18862	0.00887779541422828	0.026180437497061	0.00424341456426594	BMP4	1
BP	GO:0048634	regulation of muscle organ development	1/4	43/18862	0.0090884483801339	0.0265231634844566	0.00429896476072963	BMP4	1
BP	GO:0048546	digestive tract morphogenesis	1/4	44/18862	0.00929906776514267	0.0265231634844566	0.00429896476072963	BMP4	1
BP	GO:0051150	regulation of smooth muscle cell differentiation	1/4	44/18862	0.00929906776514267	0.0265231634844566	0.00429896476072963	BMP4	1
BP	GO:0060976	coronary vasculature development	1/4	44/18862	0.00929906776514267	0.0265231634844566	0.00429896476072963	BMP4	1
BP	GO:0014911	positive regulation of smooth muscle cell migration	1/4	45/18862	0.00950965357282352	0.0265231634844566	0.00429896476072963	HAS2	1
BP	GO:0031018	endocrine pancreas development	1/4	45/18862	0.00950965357282352	0.0265231634844566	0.00429896476072963	BMP4	1
BP	GO:0032881	regulation of polysaccharide metabolic process	1/4	45/18862	0.00950965357282352	0.0265231634844566	0.00429896476072963	HAS2	1
BP	GO:0045601	regulation of endothelial cell differentiation	1/4	45/18862	0.00950965357282352	0.0265231634844566	0.00429896476072963	BMP4	1
BP	GO:0048701	embryonic cranial skeleton morphogenesis	1/4	45/18862	0.00950965357282352	0.0265231634844566	0.00429896476072963	BMP4	1
BP	GO:0085029	extracellular matrix assembly	1/4	45/18862	0.00950965357282352	0.0265231634844566	0.00429896476072963	HAS2	1
BP	GO:2000107	negative regulation of leukocyte apoptotic process	1/4	46/18862	0.00972020580674526	0.0265231634844566	0.00429896476072963	BMP4	1
BP	GO:0010712	regulation of collagen metabolic process	1/4	47/18862	0.00993072447047705	0.0265231634844566	0.00429896476072963	BMP4	1
BP	GO:0030225	macrophage differentiation	1/4	47/18862	0.00993072447047705	0.0265231634844566	0.00429896476072963	BMP4	1
BP	GO:0045581	negative regulation of T cell differentiation	1/4	47/18862	0.00993072447047705	0.0265231634844566	0.00429896476072963	BMP4	1
BP	GO:0045839	negative regulation of mitotic nuclear division	1/4	47/18862	0.00993072447047705	0.0265231634844566	0.00429896476072963	BMP4	1
BP	GO:0070169	positive regulation of biomineral tissue development	1/4	47/18862	0.00993072447047705	0.0265231634844566	0.00429896476072963	BMP4	1
BP	GO:1903053	regulation of extracellular matrix organization	1/4	47/18862	0.00993072447047705	0.0265231634844566	0.00429896476072963	HAS2	1
BP	GO:0002067	glandular epithelial cell differentiation	1/4	48/18862	0.0101412095675864	0.0265231634844566	0.00429896476072963	BMP4	1
BP	GO:0010862	positive regulation of pathway-restricted SMAD protein phosphorylation	1/4	48/18862	0.0101412095675864	0.0265231634844566	0.00429896476072963	BMP4	1
BP	GO:0035850	epithelial cell differentiation involved in kidney development	1/4	48/18862	0.0101412095675864	0.0265231634844566	0.00429896476072963	BMP4	1
BP	GO:0043616	keratinocyte proliferation	1/4	48/18862	0.0101412095675864	0.0265231634844566	0.00429896476072963	HAS2	1
BP	GO:0045778	positive regulation of ossification	1/4	48/18862	0.0101412095675864	0.0265231634844566	0.00429896476072963	BMP4	1
BP	GO:0060425	lung morphogenesis	1/4	48/18862	0.0101412095675864	0.0265231634844566	0.00429896476072963	BMP4	1
BP	GO:0060688	regulation of morphogenesis of a branching structure	1/4	48/18862	0.0101412095675864	0.0265231634844566	0.00429896476072963	BMP4	1
BP	GO:0110151	positive regulation of biomineralization	1/4	48/18862	0.0101412095675864	0.0265231634844566	0.00429896476072963	BMP4	1
BP	GO:0009948	anterior/posterior axis specification	1/4	49/18862	0.0103516611016425	0.0265922671855528	0.00431016532419268	BMP4	1
BP	GO:0032330	regulation of chondrocyte differentiation	1/4	49/18862	0.0103516611016425	0.0265922671855528	0.00431016532419268	BMP4	1
BP	GO:0045661	regulation of myoblast differentiation	1/4	49/18862	0.0103516611016425	0.0265922671855528	0.00431016532419268	BMP4	1
BP	GO:0070231	T cell apoptotic process	1/4	49/18862	0.0103516611016425	0.0265922671855528	0.00431016532419268	BMP4	1
BP	GO:0000186	activation of MAPKK activity	1/4	51/18862	0.0107724634948657	0.0270130497904489	0.00437836720333263	BMP4	1
BP	GO:0010718	positive regulation of epithelial to mesenchymal transition	1/4	51/18862	0.0107724634948657	0.0270130497904489	0.00437836720333263	BMP4	1
BP	GO:0032964	collagen biosynthetic process	1/4	51/18862	0.0107724634948657	0.0270130497904489	0.00437836720333263	BMP4	1
BP	GO:0042733	embryonic digit morphogenesis	1/4	51/18862	0.0107724634948657	0.0270130497904489	0.00437836720333263	BMP4	1
BP	GO:1902893	regulation of pri-miRNA transcription by RNA polymerase II	1/4	51/18862	0.0107724634948657	0.0270130497904489	0.00437836720333263	BMP4	1
BP	GO:0001658	branching involved in ureteric bud morphogenesis	1/4	52/18862	0.0109828143611687	0.0270130497904489	0.00437836720333263	BMP4	1
BP	GO:0035196	production of miRNAs involved in gene silencing by miRNA	1/4	52/18862	0.0109828143611687	0.0270130497904489	0.00437836720333263	BMP4	1
BP	GO:0051155	positive regulation of striated muscle cell differentiation	1/4	52/18862	0.0109828143611687	0.0270130497904489	0.00437836720333263	BMP4	1
BP	GO:0060350	endochondral bone morphogenesis	1/4	52/18862	0.0109828143611687	0.0270130497904489	0.00437836720333263	BMP4	1
BP	GO:0061614	pri-miRNA transcription by RNA polymerase II	1/4	52/18862	0.0109828143611687	0.0270130497904489	0.00437836720333263	BMP4	1
BP	GO:0003179	heart valve morphogenesis	1/4	53/18862	0.0111931316786886	0.0272980173429621	0.00442455571575966	BMP4	1
BP	GO:0048747	muscle fiber development	1/4	53/18862	0.0111931316786886	0.0272980173429621	0.00442455571575966	BMP4	1
BP	GO:0002043	blood vessel endothelial cell proliferation involved in sprouting angiogenesis	1/4	54/18862	0.0114034154509937	0.0274632255444764	0.00445133322429138	BMP4	1
BP	GO:0051784	negative regulation of nuclear division	1/4	54/18862	0.0114034154509937	0.0274632255444764	0.00445133322429138	BMP4	1
BP	GO:0070228	regulation of lymphocyte apoptotic process	1/4	54/18862	0.0114034154509937	0.0274632255444764	0.00445133322429138	BMP4	1
BP	GO:0001755	neural crest cell migration	1/4	55/18862	0.0116136656816508	0.0277384246446039	0.00449593843265298	BMP4	1
BP	GO:0045620	negative regulation of lymphocyte differentiation	1/4	55/18862	0.0116136656816508	0.0277384246446039	0.00449593843265298	BMP4	1
BP	GO:0031050	dsRNA processing	1/4	56/18862	0.0118238823742263	0.0278947102542971	0.0045212697370833	BMP4	1
BP	GO:0042306	regulation of protein import into nucleus	1/4	56/18862	0.0118238823742263	0.0278947102542971	0.0045212697370833	BMP4	1
BP	GO:0070918	production of small RNA involved in gene silencing by RNA	1/4	56/18862	0.0118238823742263	0.0278947102542971	0.0045212697370833	BMP4	1
BP	GO:0060113	inner ear receptor cell differentiation	1/4	57/18862	0.0120340655322879	0.0280471366034775	0.00454597551941267	BMP4	1
BP	GO:1900024	regulation of substrate adhesion-dependent cell spreading	1/4	57/18862	0.0120340655322879	0.0280471366034775	0.00454597551941267	HAS2	1
BP	GO:2000242	negative regulation of reproductive process	1/4	57/18862	0.0120340655322879	0.0280471366034775	0.00454597551941267	BMP4	1
BP	GO:0060675	ureteric bud morphogenesis	1/4	58/18862	0.0122442151594017	0.0283086254485366	0.00458835852289157	BMP4	1
BP	GO:0061005	cell differentiation involved in kidney development	1/4	58/18862	0.0122442151594017	0.0283086254485366	0.00458835852289157	BMP4	1
BP	GO:0048663	neuron fate commitment	1/4	59/18862	0.0124543312591338	0.0284529781335151	0.00461175569820222	BMP4	1
BP	GO:0072171	mesonephric tubule morphogenesis	1/4	59/18862	0.0124543312591338	0.0284529781335151	0.00461175569820222	BMP4	1
BP	GO:1904589	regulation of protein import	1/4	59/18862	0.0124543312591338	0.0284529781335151	0.00461175569820222	BMP4	1
BP	GO:0046888	negative regulation of hormone secretion	1/4	60/18862	0.0126644138350503	0.0287560020242119	0.00466087084347998	IL11	1
BP	GO:0003170	heart valve development	1/4	61/18862	0.0128744628907179	0.0287560020242119	0.00466087084347998	BMP4	1
BP	GO:0030858	positive regulation of epithelial cell differentiation	1/4	61/18862	0.0128744628907179	0.0287560020242119	0.00466087084347998	BMP4	1
BP	GO:0048645	animal organ formation	1/4	61/18862	0.0128744628907179	0.0287560020242119	0.00466087084347998	BMP4	1
BP	GO:1905330	regulation of morphogenesis of an epithelium	1/4	61/18862	0.0128744628907179	0.0287560020242119	0.00466087084347998	BMP4	1
BP	GO:0032835	glomerulus development	1/4	62/18862	0.013084478429702	0.0287560020242119	0.00466087084347998	BMP4	1
BP	GO:0042490	mechanoreceptor differentiation	1/4	62/18862	0.013084478429702	0.0287560020242119	0.00466087084347998	BMP4	1
BP	GO:0042698	ovulation cycle	1/4	62/18862	0.013084478429702	0.0287560020242119	0.00466087084347998	HAS2	1
BP	GO:0045604	regulation of epidermal cell differentiation	1/4	62/18862	0.013084478429702	0.0287560020242119	0.00466087084347998	BMP4	1
BP	GO:0060393	regulation of pathway-restricted SMAD protein phosphorylation	1/4	62/18862	0.013084478429702	0.0287560020242119	0.00466087084347998	BMP4	1
BP	GO:0003281	ventricular septum development	1/4	64/18862	0.0135044089718814	0.0294548995688584	0.00477415054020833	BMP4	1
BP	GO:0060411	cardiac septum morphogenesis	1/4	64/18862	0.0135044089718814	0.0294548995688584	0.00477415054020833	BMP4	1
BP	GO:0060389	pathway-restricted SMAD protein phosphorylation	1/4	65/18862	0.0137143239822074	0.0296886863734677	0.00481204350252891	BMP4	1
BP	GO:1904888	cranial skeletal system development	1/4	65/18862	0.0137143239822074	0.0296886863734677	0.00481204350252891	BMP4	1
BP	GO:0042130	negative regulation of T cell proliferation	1/4	66/18862	0.0139242054901115	0.0299189248077489	0.00484936133288956	BMP4	1
BP	GO:0061035	regulation of cartilage development	1/4	66/18862	0.0139242054901115	0.0299189248077489	0.00484936133288956	BMP4	1
BP	GO:0045669	positive regulation of osteoblast differentiation	1/4	67/18862	0.0141340534991582	0.0300348636857112	0.00486815310149025	BMP4	1
BP	GO:0050918	positive chemotaxis	1/4	67/18862	0.0141340534991582	0.0300348636857112	0.00486815310149025	BMP4	1
BP	GO:0072078	nephron tubule morphogenesis	1/4	67/18862	0.0141340534991582	0.0300348636857112	0.00486815310149025	BMP4	1
BP	GO:0001707	mesoderm formation	1/4	68/18862	0.0143438680129119	0.0303690685401577	0.00492232216367518	BMP4	1
BP	GO:0045682	regulation of epidermis development	1/4	69/18862	0.0145536490349375	0.0305811234531419	0.00495669274691246	BMP4	1
BP	GO:0072088	nephron epithelium morphogenesis	1/4	69/18862	0.0145536490349375	0.0305811234531419	0.00495669274691246	BMP4	1
BP	GO:0048332	mesoderm morphogenesis	1/4	70/18862	0.014763396568799	0.0305811234531419	0.00495669274691246	BMP4	1
BP	GO:0048844	artery morphogenesis	1/4	70/18862	0.014763396568799	0.0305811234531419	0.00495669274691246	BMP4	1
BP	GO:0051145	smooth muscle cell differentiation	1/4	70/18862	0.014763396568799	0.0305811234531419	0.00495669274691246	BMP4	1
BP	GO:0021536	diencephalon development	1/4	71/18862	0.0149731106180608	0.0305811234531419	0.00495669274691246	BMP4	1
BP	GO:0033692	cellular polysaccharide biosynthetic process	1/4	71/18862	0.0149731106180608	0.0305811234531419	0.00495669274691246	HAS2	1
BP	GO:0061333	renal tubule morphogenesis	1/4	71/18862	0.0149731106180608	0.0305811234531419	0.00495669274691246	BMP4	1
BP	GO:0070227	lymphocyte apoptotic process	1/4	71/18862	0.0149731106180608	0.0305811234531419	0.00495669274691246	BMP4	1
BP	GO:0072028	nephron morphogenesis	1/4	71/18862	0.0149731106180608	0.0305811234531419	0.00495669274691246	BMP4	1
BP	GO:0050891	multicellular organismal water homeostasis	1/4	72/18862	0.0151827911862864	0.0309001876960336	0.00500840776715897	HAS2	1
BP	GO:0003151	outflow tract morphogenesis	1/4	73/18862	0.0153924382770397	0.0309994053105539	0.00502448929637461	BMP4	1
BP	GO:0031016	pancreas development	1/4	73/18862	0.0153924382770397	0.0309994053105539	0.00502448929637461	BMP4	1
BP	GO:0033077	T cell differentiation in thymus	1/4	73/18862	0.0153924382770397	0.0309994053105539	0.00502448929637461	BMP4	1
BP	GO:0007492	endoderm development	1/4	76/18862	0.0160211787200999	0.0317806663505259	0.00515111874922019	BMP4	1
BP	GO:0009791	post-embryonic development	1/4	76/18862	0.0160211787200999	0.0317806663505259	0.00515111874922019	BMP4	1
BP	GO:0030500	regulation of bone mineralization	1/4	76/18862	0.0160211787200999	0.0317806663505259	0.00515111874922019	BMP4	1
BP	GO:0060395	SMAD protein signal transduction	1/4	76/18862	0.0160211787200999	0.0317806663505259	0.00515111874922019	BMP4	1
BP	GO:0002088	lens development in camera-type eye	1/4	77/18862	0.0162306919365973	0.0317806663505259	0.00515111874922019	BMP4	1
BP	GO:0009953	dorsal/ventral pattern formation	1/4	77/18862	0.0162306919365973	0.0317806663505259	0.00515111874922019	BMP4	1
BP	GO:0043407	negative regulation of MAP kinase activity	1/4	77/18862	0.0162306919365973	0.0317806663505259	0.00515111874922019	BMP4	1
BP	GO:0055013	cardiac muscle cell development	1/4	77/18862	0.0162306919365973	0.0317806663505259	0.00515111874922019	BMP4	1
BP	GO:0000271	polysaccharide biosynthetic process	1/4	78/18862	0.0164401716934381	0.0317806663505259	0.00515111874922019	HAS2	1
BP	GO:0001570	vasculogenesis	1/4	78/18862	0.0164401716934381	0.0317806663505259	0.00515111874922019	HAS2	1
BP	GO:0010770	positive regulation of cell morphogenesis involved in differentiation	1/4	78/18862	0.0164401716934381	0.0317806663505259	0.00515111874922019	HAS2	1
BP	GO:0045913	positive regulation of carbohydrate metabolic process	1/4	78/18862	0.0164401716934381	0.0317806663505259	0.00515111874922019	HAS2	1
BP	GO:0030104	water homeostasis	1/4	79/18862	0.016649617994185	0.0320782640021297	0.00519935439116653	HAS2	1
BP	GO:0014032	neural crest cell development	1/4	80/18862	0.0168590308424	0.0320873832156226	0.00520083246437882	BMP4	1
BP	GO:0045445	myoblast differentiation	1/4	80/18862	0.0168590308424	0.0320873832156226	0.00520083246437882	BMP4	1
BP	GO:2000106	regulation of leukocyte apoptotic process	1/4	80/18862	0.0168590308424	0.0320873832156226	0.00520083246437882	BMP4	1
BP	GO:0014910	regulation of smooth muscle cell migration	1/4	81/18862	0.0170684102416455	0.0320873832156226	0.00520083246437882	HAS2	1
BP	GO:0022617	extracellular matrix disassembly	1/4	81/18862	0.0170684102416455	0.0320873832156226	0.00520083246437882	ADAMTS4	1
BP	GO:0050672	negative regulation of lymphocyte proliferation	1/4	81/18862	0.0170684102416455	0.0320873832156226	0.00520083246437882	BMP4	1
BP	GO:0001656	metanephros development	1/4	82/18862	0.0172777561954837	0.0320873832156226	0.00520083246437882	BMP4	1
BP	GO:0001843	neural tube closure	1/4	82/18862	0.0172777561954837	0.0320873832156226	0.00520083246437882	BMP4	1
BP	GO:0002065	columnar/cuboidal epithelial cell differentiation	1/4	82/18862	0.0172777561954837	0.0320873832156226	0.00520083246437882	BMP4	1
BP	GO:0009798	axis specification	1/4	82/18862	0.0172777561954837	0.0320873832156226	0.00520083246437882	BMP4	1
BP	GO:0032945	negative regulation of mononuclear cell proliferation	1/4	82/18862	0.0172777561954837	0.0320873832156226	0.00520083246437882	BMP4	1
BP	GO:0032092	positive regulation of protein binding	1/4	83/18862	0.017487068707476	0.0320873832156226	0.00520083246437882	BMP4	1
BP	GO:0048864	stem cell development	1/4	83/18862	0.017487068707476	0.0320873832156226	0.00520083246437882	BMP4	1
BP	GO:0055006	cardiac cell development	1/4	83/18862	0.017487068707476	0.0320873832156226	0.00520083246437882	BMP4	1
BP	GO:0060606	tube closure	1/4	83/18862	0.017487068707476	0.0320873832156226	0.00520083246437882	BMP4	1
BP	GO:0014031	mesenchymal cell development	1/4	84/18862	0.0176963477811845	0.0322665268691628	0.00522986867848386	BMP4	1
BP	GO:0042475	odontogenesis of dentin-containing tooth	1/4	84/18862	0.0176963477811845	0.0322665268691628	0.00522986867848386	BMP4	1
BP	GO:0001657	ureteric bud development	1/4	86/18862	0.0181148056279946	0.0328224377836391	0.00531997261472206	BMP4	1
BP	GO:0034637	cellular carbohydrate biosynthetic process	1/4	86/18862	0.0181148056279946	0.0328224377836391	0.00531997261472206	HAS2	1
BP	GO:0072163	mesonephric epithelium development	1/4	87/18862	0.0183239844082189	0.0328593527724697	0.00532595592196286	BMP4	1
BP	GO:0072164	mesonephric tubule development	1/4	87/18862	0.0183239844082189	0.0328593527724697	0.00532595592196286	BMP4	1
BP	GO:0014020	primary neural tube formation	1/4	88/18862	0.0185331297644034	0.0328593527724697	0.00532595592196286	BMP4	1
BP	GO:0014909	smooth muscle cell migration	1/4	88/18862	0.0185331297644034	0.0328593527724697	0.00532595592196286	HAS2	1
BP	GO:0060993	kidney morphogenesis	1/4	88/18862	0.0185331297644034	0.0328593527724697	0.00532595592196286	BMP4	1
BP	GO:0070664	negative regulation of leukocyte proliferation	1/4	88/18862	0.0185331297644034	0.0328593527724697	0.00532595592196286	BMP4	1
BP	GO:0072080	nephron tubule development	1/4	88/18862	0.0185331297644034	0.0328593527724697	0.00532595592196286	BMP4	1
BP	GO:0051149	positive regulation of muscle cell differentiation	1/4	89/18862	0.0187422417001093	0.0331284883873492	0.00536957833996371	BMP4	1
BP	GO:0014033	neural crest cell differentiation	1/4	90/18862	0.018951320218897	0.0331935245046135	0.00538011961557204	BMP4	1
BP	GO:0048704	embryonic skeletal system morphogenesis	1/4	90/18862	0.018951320218897	0.0331935245046135	0.00538011961557204	BMP4	1
BP	GO:0061326	renal tubule development	1/4	90/18862	0.018951320218897	0.0331935245046135	0.00538011961557204	BMP4	1
BP	GO:0001823	mesonephros development	1/4	91/18862	0.0191603653243265	0.0333575034863275	0.00540669788796785	BMP4	1
BP	GO:0030510	regulation of BMP signaling pathway	1/4	91/18862	0.0191603653243265	0.0333575034863275	0.00540669788796785	BMP4	1
BP	GO:0051153	regulation of striated muscle cell differentiation	1/4	93/18862	0.019578355309352	0.0339828509573738	0.00550805633801906	BMP4	1
BP	GO:0010769	regulation of cell morphogenesis involved in differentiation	1/4	94/18862	0.0197873001960672	0.0340388675991871	0.00551713570629694	HAS2	1
BP	GO:0045666	positive regulation of neuron differentiation	1/4	94/18862	0.0197873001960672	0.0340388675991871	0.00551713570629694	BMP4	1
BP	GO:0070167	regulation of biomineral tissue development	1/4	94/18862	0.0197873001960672	0.0340388675991871	0.00551713570629694	BMP4	1
BP	GO:0035282	segmentation	1/4	95/18862	0.0199962116836642	0.0340482270855848	0.00551865272376078	BMP4	1
BP	GO:0060840	artery development	1/4	95/18862	0.0199962116836642	0.0340482270855848	0.00551865272376078	BMP4	1
BP	GO:0001841	neural tube formation	1/4	96/18862	0.0202050897757017	0.0340482270855848	0.00551865272376078	BMP4	1
BP	GO:0003279	cardiac septum development	1/4	96/18862	0.0202050897757017	0.0340482270855848	0.00551865272376078	BMP4	1
BP	GO:0043255	regulation of carbohydrate biosynthetic process	1/4	96/18862	0.0202050897757017	0.0340482270855848	0.00551865272376078	HAS2	1
BP	GO:0048661	positive regulation of smooth muscle cell proliferation	1/4	96/18862	0.0202050897757017	0.0340482270855848	0.00551865272376078	BMP4	1
BP	GO:0110149	regulation of biomineralization	1/4	96/18862	0.0202050897757017	0.0340482270855848	0.00551865272376078	BMP4	1
BP	GO:0010717	regulation of epithelial to mesenchymal transition	1/4	100/18862	0.0210402682594375	0.0352500726201591	0.0057134519453545	BMP4	1
BP	GO:0030219	megakaryocyte differentiation	1/4	100/18862	0.0210402682594375	0.0352500726201591	0.0057134519453545	IL11	1
BP	GO:0014812	muscle cell migration	1/4	101/18862	0.0212489794270615	0.0353945536277854	0.00573686991963741	HAS2	1
BP	GO:1902106	negative regulation of leukocyte differentiation	1/4	101/18862	0.0212489794270615	0.0353945536277854	0.00573686991963741	BMP4	1
BP	GO:0044264	cellular polysaccharide metabolic process	1/4	102/18862	0.0214576572204784	0.0354762672798759	0.00575011434694765	HAS2	1
BP	GO:0071887	leukocyte apoptotic process	1/4	102/18862	0.0214576572204784	0.0354762672798759	0.00575011434694765	BMP4	1
BP	GO:0002062	chondrocyte differentiation	1/4	103/18862	0.021666301643246	0.0354762672798759	0.00575011434694765	BMP4	1
BP	GO:0046822	regulation of nucleocytoplasmic transport	1/4	103/18862	0.021666301643246	0.0354762672798759	0.00575011434694765	BMP4	1
BP	GO:0055002	striated muscle cell development	1/4	103/18862	0.021666301643246	0.0354762672798759	0.00575011434694765	BMP4	1
BP	GO:2001237	negative regulation of extrinsic apoptotic signaling pathway	1/4	103/18862	0.021666301643246	0.0354762672798759	0.00575011434694765	BMP4	1
BP	GO:1903707	negative regulation of hemopoiesis	1/4	105/18862	0.0220834903910644	0.0360572244238283	0.00584427786144731	BMP4	1
BP	GO:0072009	nephron epithelium development	1/4	106/18862	0.0222920347232302	0.0362265053315003	0.00587171548807782	BMP4	1
BP	GO:0006024	glycosaminoglycan biosynthetic process	1/4	107/18862	0.0225005456989769	0.0362265053315003	0.00587171548807782	HAS2	1
BP	GO:0033138	positive regulation of peptidyl-serine phosphorylation	1/4	107/18862	0.0225005456989769	0.0362265053315003	0.00587171548807782	IL11	1
BP	GO:0048640	negative regulation of developmental growth	1/4	107/18862	0.0225005456989769	0.0362265053315003	0.00587171548807782	BMP4	1
BP	GO:0090100	positive regulation of transmembrane receptor protein serine/threonine kinase signaling pathway	1/4	107/18862	0.0225005456989769	0.0362265053315003	0.00587171548807782	BMP4	1
BP	GO:0001938	positive regulation of endothelial cell proliferation	1/4	108/18862	0.0227090233218615	0.0363595996676897	0.0058932878718346	BMP4	1
BP	GO:0034446	substrate adhesion-dependent cell spreading	1/4	108/18862	0.0227090233218615	0.0363595996676897	0.0058932878718346	HAS2	1
BP	GO:0007088	regulation of mitotic nuclear division	1/4	109/18862	0.0229174675954412	0.0364911742979753	0.00591461393647751	BMP4	1
BP	GO:0032963	collagen metabolic process	1/4	109/18862	0.0229174675954412	0.0364911742979753	0.00591461393647751	BMP4	1
BP	GO:0022612	gland morphogenesis	1/4	111/18862	0.0233342561089117	0.0369544347412403	0.00598970076847639	BMP4	1
BP	GO:0030278	regulation of ossification	1/4	112/18862	0.0235426003559154	0.0369544347412403	0.00598970076847639	BMP4	1
BP	GO:0030326	embryonic limb morphogenesis	1/4	112/18862	0.0235426003559154	0.0369544347412403	0.00598970076847639	BMP4	1
BP	GO:0035113	embryonic appendage morphogenesis	1/4	112/18862	0.0235426003559154	0.0369544347412403	0.00598970076847639	BMP4	1
BP	GO:0005976	polysaccharide metabolic process	1/4	113/18862	0.0237509112678393	0.0369544347412403	0.00598970076847639	HAS2	1
BP	GO:0030282	bone mineralization	1/4	113/18862	0.0237509112678393	0.0369544347412403	0.00598970076847639	BMP4	1
BP	GO:0001838	embryonic epithelial tube formation	1/4	114/18862	0.0239591888482398	0.0369544347412403	0.00598970076847639	BMP4	1
BP	GO:0003231	cardiac ventricle development	1/4	114/18862	0.0239591888482398	0.0369544347412403	0.00598970076847639	BMP4	1
BP	GO:0006023	aminoglycan biosynthetic process	1/4	114/18862	0.0239591888482398	0.0369544347412403	0.00598970076847639	HAS2	1
BP	GO:0055007	cardiac muscle cell differentiation	1/4	114/18862	0.0239591888482398	0.0369544347412403	0.00598970076847639	BMP4	1
BP	GO:0001704	formation of primary germ layer	1/4	115/18862	0.0241674331006727	0.0369544347412403	0.00598970076847639	BMP4	1
BP	GO:0003206	cardiac chamber morphogenesis	1/4	115/18862	0.0241674331006727	0.0369544347412403	0.00598970076847639	BMP4	1
BP	GO:0030218	erythrocyte differentiation	1/4	115/18862	0.0241674331006727	0.0369544347412403	0.00598970076847639	BMP4	1
BP	GO:0048593	camera-type eye morphogenesis	1/4	115/18862	0.0241674331006727	0.0369544347412403	0.00598970076847639	BMP4	1
BP	GO:1903510	mucopolysaccharide metabolic process	1/4	115/18862	0.0241674331006727	0.0369544347412403	0.00598970076847639	HAS2	1
BP	GO:0048706	embryonic skeletal system development	1/4	117/18862	0.0245838216358562	0.0374919496187991	0.00607682301233495	BMP4	1
BP	GO:0045446	endothelial cell differentiation	1/4	119/18862	0.0250000769018328	0.0379266258510744	0.0061472768179669	BMP4	1
BP	GO:0050868	negative regulation of T cell activation	1/4	119/18862	0.0250000769018328	0.0379266258510744	0.0061472768179669	BMP4	1
BP	GO:0010811	positive regulation of cell-substrate adhesion	1/4	121/18862	0.0254161989270413	0.0382566744266403	0.00620077221630119	HAS2	1
BP	GO:0034101	erythrocyte homeostasis	1/4	121/18862	0.0254161989270413	0.0382566744266403	0.00620077221630119	BMP4	1
BP	GO:0060964	regulation of gene silencing by miRNA	1/4	121/18862	0.0254161989270413	0.0382566744266403	0.00620077221630119	BMP4	1
BP	GO:0035270	endocrine system development	1/4	122/18862	0.0256242099832439	0.0384695931696493	0.00623528281205388	BMP4	1
BP	GO:0007498	mesoderm development	1/4	123/18862	0.0258321877399176	0.0385814070120733	0.0062534059808314	BMP4	1
BP	GO:0042476	odontogenesis	1/4	123/18862	0.0258321877399176	0.0385814070120733	0.0062534059808314	BMP4	1
BP	GO:0060147	regulation of posttranscriptional gene silencing	1/4	124/18862	0.0260401322006165	0.0387917433297844	0.00628749800828776	BMP4	1
BP	GO:0048565	digestive tract development	1/4	125/18862	0.026248043368895	0.0388014554148882	0.00628907217615198	BMP4	1
BP	GO:0060966	regulation of gene silencing by RNA	1/4	125/18862	0.026248043368895	0.0388014554148882	0.00628907217615198	BMP4	1
BP	GO:0072175	epithelial tube formation	1/4	125/18862	0.026248043368895	0.0388014554148882	0.00628907217615198	BMP4	1
BP	GO:0009799	specification of symmetry	1/4	127/18862	0.0266637658424032	0.0393154506553802	0.00637238227705124	BMP4	1
BP	GO:0045667	regulation of osteoblast differentiation	1/4	128/18862	0.0268715771547402	0.0395210473166408	0.0064057060848316	BMP4	1
BP	GO:1900180	regulation of protein localization to nucleus	1/4	130/18862	0.0272870999483443	0.0400303141374188	0.00648824978734343	BMP4	1
BP	GO:0072073	kidney epithelium development	1/4	131/18862	0.0274948114367175	0.0402329139504373	0.00652108785574379	BMP4	1
BP	GO:0010595	positive regulation of endothelial cell migration	1/4	132/18862	0.0277024896575414	0.0403325919951107	0.00653724401304835	BMP4	1
BP	GO:0030879	mammary gland development	1/4	132/18862	0.0277024896575414	0.0403325919951107	0.00653724401304835	BMP4	1
BP	GO:0035107	appendage morphogenesis	1/4	134/18862	0.0281177463107506	0.0405288213656205	0.00656904953840872	BMP4	1
BP	GO:0035108	limb morphogenesis	1/4	134/18862	0.0281177463107506	0.0405288213656205	0.00656904953840872	BMP4	1
BP	GO:0043401	steroid hormone mediated signaling pathway	1/4	134/18862	0.0281177463107506	0.0405288213656205	0.00656904953840872	BMP4	1
BP	GO:0055123	digestive system development	1/4	134/18862	0.0281177463107506	0.0405288213656205	0.00656904953840872	BMP4	1
BP	GO:0051783	regulation of nuclear division	1/4	135/18862	0.0283253247502401	0.0407264619543253	0.00660108379882526	BMP4	1
BP	GO:0003158	endothelium development	1/4	137/18862	0.0287403818727471	0.0411186651545738	0.0066646534306266	BMP4	1
BP	GO:0030183	B cell differentiation	1/4	137/18862	0.0287403818727471	0.0411186651545738	0.0066646534306266	IL11	1
BP	GO:0072006	nephron development	1/4	138/18862	0.0289478605628678	0.0412114862200433	0.00667969818536488	BMP4	1
BP	GO:1903038	negative regulation of leukocyte cell-cell adhesion	1/4	138/18862	0.0289478605628678	0.0412114862200433	0.00667969818536488	BMP4	1
BP	GO:1903531	negative regulation of secretion by cell	1/4	139/18862	0.0291553060103015	0.0414048326141382	0.00671103642807922	IL11	1
BP	GO:0016331	morphogenesis of embryonic epithelium	1/4	140/18862	0.0293627182185993	0.041495479536309	0.00672572879025952	BMP4	1
BP	GO:0035148	tube formation	1/4	140/18862	0.0293627182185993	0.041495479536309	0.00672572879025952	BMP4	1
BP	GO:0006606	protein import into nucleus	1/4	143/18862	0.0299847554441841	0.0419641371591729	0.00680169041552794	BMP4	1
BP	GO:0033135	regulation of peptidyl-serine phosphorylation	1/4	143/18862	0.0299847554441841	0.0419641371591729	0.00680169041552794	IL11	1
BP	GO:0048592	eye morphogenesis	1/4	143/18862	0.0299847554441841	0.0419641371591729	0.00680169041552794	BMP4	1
BP	GO:0048754	branching morphogenesis of an epithelial tube	1/4	143/18862	0.0299847554441841	0.0419641371591729	0.00680169041552794	BMP4	1
BP	GO:0035051	cardiocyte differentiation	1/4	144/18862	0.0301920347314439	0.0420353691407926	0.00681323593795399	BMP4	1
BP	GO:0060968	regulation of gene silencing	1/4	144/18862	0.0301920347314439	0.0420353691407926	0.00681323593795399	BMP4	1
BP	GO:0002262	myeloid cell homeostasis	1/4	145/18862	0.0303992807973206	0.0420353691407926	0.00681323593795399	BMP4	1
BP	GO:0021915	neural tube development	1/4	145/18862	0.0303992807973206	0.0420353691407926	0.00681323593795399	BMP4	1
BP	GO:0071901	negative regulation of protein serine/threonine kinase activity	1/4	145/18862	0.0303992807973206	0.0420353691407926	0.00681323593795399	BMP4	1
BP	GO:0045580	regulation of T cell differentiation	1/4	146/18862	0.0306064936453631	0.0422208909952741	0.00684330595261226	BMP4	1
BP	GO:0003205	cardiac chamber development	1/4	151/18862	0.0316420597422983	0.043545501264401	0.00705800330091365	BMP4	1
BP	GO:0051250	negative regulation of lymphocyte activation	1/4	153/18862	0.0320560537804589	0.0440104491332667	0.00713336363660669	BMP4	1
BP	GO:0030509	BMP signaling pathway	1/4	154/18862	0.0322630010136019	0.0440851408649218	0.00714546992711353	BMP4	1
BP	GO:2001236	regulation of extrinsic apoptotic signaling pathway	1/4	154/18862	0.0322630010136019	0.0440851408649218	0.00714546992711353	BMP4	1
BP	GO:0030856	regulation of epithelial cell differentiation	1/4	156/18862	0.0326767959257557	0.0445452548233179	0.00722004676611781	BMP4	1
BP	GO:0030203	glycosaminoglycan metabolic process	1/4	158/18862	0.0330904581227169	0.044931101744308	0.00728258615050703	HAS2	1
BP	GO:0051147	regulation of muscle cell differentiation	1/4	159/18862	0.0332972394618696	0.044931101744308	0.00728258615050703	BMP4	1
BP	GO:2000241	regulation of reproductive process	1/4	159/18862	0.0332972394618696	0.044931101744308	0.00728258615050703	BMP4	1
BP	GO:0031214	biomineral tissue development	1/4	160/18862	0.0335039876328663	0.044931101744308	0.00728258615050703	BMP4	1
BP	GO:0048660	regulation of smooth muscle cell proliferation	1/4	160/18862	0.0335039876328663	0.044931101744308	0.00728258615050703	BMP4	1
BP	GO:0050680	negative regulation of epithelial cell proliferation	1/4	160/18862	0.0335039876328663	0.044931101744308	0.00728258615050703	BMP4	1
BP	GO:0051048	negative regulation of secretion	1/4	160/18862	0.0335039876328663	0.044931101744308	0.00728258615050703	IL11	1
BP	GO:0002244	hematopoietic progenitor cell differentiation	1/4	161/18862	0.0337107026392542	0.04510367158678	0.0073105568589026	BMP4	1
BP	GO:0048659	smooth muscle cell proliferation	1/4	162/18862	0.0339173844845804	0.0451710788757775	0.00732148246210927	BMP4	1
BP	GO:0110148	biomineralization	1/4	162/18862	0.0339173844845804	0.0451710788757775	0.00732148246210927	BMP4	1
BP	GO:0030324	lung development	1/4	163/18862	0.0341240331723913	0.0452378237927573	0.00733230070580113	BMP4	1
BP	GO:0051170	import into nucleus	1/4	163/18862	0.0341240331723913	0.0452378237927573	0.00733230070580113	BMP4	1
BP	GO:0030323	respiratory tube development	1/4	167/18862	0.0349502964194077	0.0458078714975457	0.00742469598120847	BMP4	1
BP	GO:0048736	appendage development	1/4	167/18862	0.0349502964194077	0.0458078714975457	0.00742469598120847	BMP4	1
BP	GO:0060173	limb development	1/4	167/18862	0.0349502964194077	0.0458078714975457	0.00742469598120847	BMP4	1
BP	GO:0071772	response to BMP	1/4	167/18862	0.0349502964194077	0.0458078714975457	0.00742469598120847	BMP4	1
BP	GO:0071773	cellular response to BMP stimulus	1/4	167/18862	0.0349502964194077	0.0458078714975457	0.00742469598120847	BMP4	1
BP	GO:0042129	regulation of T cell proliferation	1/4	168/18862	0.0351567793728348	0.0458704706038341	0.00743484225776951	BMP4	1
BP	GO:0055001	muscle cell development	1/4	168/18862	0.0351567793728348	0.0458704706038341	0.00743484225776951	BMP4	1
BP	GO:0051099	positive regulation of binding	1/4	170/18862	0.0355696458745162	0.0463046290888972	0.00750521214516818	BMP4	1
BP	GO:0006022	aminoglycan metabolic process	1/4	172/18862	0.0359823798596014	0.0467366641771901	0.00757523786517924	HAS2	1
BP	GO:0061138	morphogenesis of a branching epithelium	1/4	173/18862	0.0361886971672828	0.0468992532795728	0.00760159086119464	BMP4	1
BP	GO:0045619	regulation of lymphocyte differentiation	1/4	175/18862	0.0366012324306449	0.0473277681094246	0.00767104600571624	BMP4	1
BP	GO:0048839	inner ear development	1/4	176/18862	0.0368074503934146	0.0473824194374023	0.007679904079273	BMP4	1
BP	GO:2000027	regulation of animal organ morphogenesis	1/4	176/18862	0.0368074503934146	0.0473824194374023	0.007679904079273	BMP4	1
BP	GO:0001936	regulation of endothelial cell proliferation	1/4	177/18862	0.037013635248302	0.0475419581633746	0.00770576265988042	BMP4	1
BP	GO:0007369	gastrulation	1/4	179/18862	0.037425905648605	0.0479649079044206	0.0077743157958358	BMP4	1
BP	GO:0071347	cellular response to interleukin-1	1/4	180/18862	0.0376319912011076	0.0481223250315049	0.00779983050046245	HAS2	1
BP	GO:0043409	negative regulation of MAPK cascade	1/4	181/18862	0.037838043659902	0.0482790049347093	0.00782522571332932	BMP4	1
BP	GO:0002695	negative regulation of leukocyte activation	1/4	182/18862	0.0380440630285311	0.0484349524900683	0.00785050222476066	BMP4	1
BP	GO:0002040	sprouting angiogenesis	1/4	184/18862	0.0384560025094649	0.0488518009900455	0.00791806645076316	BMP4	1
BP	GO:0051216	cartilage development	1/4	185/18862	0.0386619226288547	0.0490056826304343	0.00794300811165297	BMP4	1
BP	GO:0001763	morphogenesis of a branching structure	1/4	186/18862	0.0388678096722492	0.049158848994661	0.00796783383814392	BMP4	1
BP	GO:0060541	respiratory system development	1/4	188/18862	0.0392794845452221	0.0495710525483371	0.00803464519541431	BMP4	1
BP	GO:0022408	negative regulation of cell-cell adhesion	1/4	189/18862	0.0394852723818837	0.049722194851261	0.00805914285514884	BMP4	1
BP	GO:0045664	regulation of neuron differentiation	1/4	190/18862	0.0396910271567177	0.0498726384708322	0.0080835272699036	BMP4	1
MF	GO:0008083	growth factor activity	2/4	162/18337	0.000460037363481271	0.00966078463310669	0.0019369994251843	IL11/BMP4	2
MF	GO:0005125	cytokine activity	2/4	235/18337	0.000964752472318587	0.0101299009593452	0.00203105783646018	IL11/BMP4	2
MF	GO:0039706	co-receptor binding	1/4	13/18337	0.00283301375872758	0.0145557893144795	0.00291845399789063	BMP4	1
MF	GO:0070700	BMP receptor binding	1/4	13/18337	0.00283301375872758	0.0145557893144795	0.00291845399789063	BMP4	1
MF	GO:0048018	receptor ligand activity	2/4	486/18337	0.00405967810985903	0.0145557893144795	0.00291845399789063	IL11/BMP4	2
MF	GO:0030546	signaling receptor activator activity	2/4	492/18337	0.00415879694699414	0.0145557893144795	0.00291845399789063	IL11/BMP4	2
MF	GO:0070696	transmembrane receptor protein serine/threonine kinase binding	1/4	24/18337	0.00522547396934359	0.0156764219080308	0.00314314223719915	BMP4	1
MF	GO:0033612	receptor serine/threonine kinase binding	1/4	28/18337	0.00609439120841393	0.0159977769220866	0.00320757432021786	BMP4	1
MF	GO:0042056	chemoattractant activity	1/4	37/18337	0.00804737364639285	0.0187772051749167	0.00376485316790309	BMP4	1
MF	GO:0004222	metalloendopeptidase activity	1/4	107/18337	0.0231391591828102	0.0485922342839014	0.00974280386644639	ADAMTS4	1
