# Supplementary material for: Investigation of the biomarkers involved in ectopic ossification: The shared mechanism in ossification of the spinal ligament
Source: Front Genet. 2022 Oct 7;13:991834. doi: 10.3389/fgene.2022.991834 (PMC9585156; doi:10.3389/fgene.2022.991834)
Supplement: Supplementary file 2 [file Table3.XLS]

ID	Description	setSize	enrichmentScore	NES	pvalue	p.adjust	qvalues	rank	leading_edge	core_enrichment
GOMF_ENDOPEPTIDASE_ACTIVITY	GOMF_ENDOPEPTIDASE_ACTIVITY	26	0.669411492454077	2.03978147532453	9.93766004810481e-05	0.11000989673252	0.0993766004810481	170	tags=46%, list=16%, signal=40%	PRSS12/MMP19/CTSB/ADAM19/ADAMTS4/RHBDL2/CTSL/MME/ADAM11/MMP16/ADAM29/KLK1
GOBP_POSITIVE_REGULATION_OF_PEPTIDE_SECRETION	GOBP_POSITIVE_REGULATION_OF_PEPTIDE_SECRETION	11	0.781475219494028	1.95472714160882	0.00043319570316334	0.145633065982863	0.131556518503038	217	tags=73%, list=20%, signal=59%	ADCYAP1/TNFSF11/GRP/EXPH5/CRH/CFTR/HIF1A/NMU
GOBP_RNA_CATABOLIC_PROCESS	GOBP_RNA_CATABOLIC_PROCESS	18	-0.671089554699311	-2.09013450717153	0.000512571111172132	0.145633065982863	0.131556518503038	239	tags=61%, list=22%, signal=49%	YWHAZ/TNFRSF1B/POLR2D/CACNG7/SLFN13/ZC3HAV1/ALKBH5/SMG5/GTPBP1/ZC3H12A/HSPA1B
GOBP_REGULATION_OF_MRNA_METABOLIC_PROCESS	GOBP_REGULATION_OF_MRNA_METABOLIC_PROCESS	11	-0.74978920106164	-1.97049448972847	0.000526226074012152	0.145633065982863	0.131556518503038	239	tags=64%, list=22%, signal=50%	YWHAZ/CACNG7/TRA2A/ZC3HAV1/ALKBH5/GTPBP1/ZC3H12A
GOBP_REGULATION_OF_G_PROTEIN_COUPLED_RECEPTOR_SIGNALING_PATHWAY	GOBP_REGULATION_OF_G_PROTEIN_COUPLED_RECEPTOR_SIGNALING_PATHWAY	11	0.764302781223181	1.91177321250361	0.000781372604589818	0.147279217362348	0.133043556786223	97	tags=45%, list=9%, signal=42%	ADCYAP1/CALCR/GRP/RGS13/RGS3
GOCC_EXTRINSIC_COMPONENT_OF_MEMBRANE	GOCC_EXTRINSIC_COMPONENT_OF_MEMBRANE	17	-0.658883204377141	-2.03177873306069	0.00084364372594509	0.147279217362348	0.133043556786223	263	tags=65%, list=24%, signal=50%	DUSP21/SOCS1/SOCS3/PTK2B/ULK1/PIK3CD/KIF1A/VPS13C/SCUBE1/PIK3R3/ZC3H12A
GOBP_CELLULAR_RESPONSE_TO_EXTERNAL_STIMULUS	GOBP_CELLULAR_RESPONSE_TO_EXTERNAL_STIMULUS	26	-0.572350784219886	-1.9766050698593	0.000931304897503558	0.147279217362348	0.133043556786223	266	tags=38%, list=24%, signal=30%	TMEM150C/ASGR1/PRKAA2/ULK1/BAG3/KCNB1/ATF3/ICAM1/RIPOR2/ZC3H12A
GOBP_CYTOSOLIC_TRANSPORT	GOBP_CYTOSOLIC_TRANSPORT	11	-0.725254394079556	-1.90601543095262	0.00143696449627368	0.149354058901895	0.134917849053203	309	tags=100%, list=28%, signal=72%	GGA1/RAB9B/RAB21/UBE2O/RDX/TBC1D10B/KIF1A/VPS13C/EPS15/KIF1C
GOBP_POSITIVE_REGULATION_OF_PROTEOLYSIS	GOBP_POSITIVE_REGULATION_OF_PROTEOLYSIS	14	-0.67562494509376	-1.9553703751469	0.00150086236194393	0.149354058901895	0.134917849053203	218	tags=50%, list=20%, signal=41%	TNFRSF1B/PTK2B/STAT3/KHDC1L/MYC/ZC3H12A/HSPA1B
GOCC_INTRINSIC_COMPONENT_OF_PLASMA_MEMBRANE	GOCC_INTRINSIC_COMPONENT_OF_PLASMA_MEMBRANE	110	0.415825994903418	1.66013421165264	0.00156649708724457	0.149354058901895	0.134917849053203	264	tags=43%, list=24%, signal=36%	CLEC4A/CALCR/TNFSF11/GRIA2/KLRC1/CD1C/TRPM3/GLRB/GPR34/SCN11A/GABRR2/PCDH8/KISS1R/SIGLEC6/PTPRZ1/FCER1A/FZD10/MME/COL13A1/SLCO6A1/HAS1/KCNK1/MMP16/ADAM29/CFTR/EPHA7/SCN3B/HAS2/DPP6/FXYD2/LIFR/SCN3A/PCDH7/BTLA/SLC20A2/GPR37/IL27RA/CD1E/TSPAN15/PTGER2/MUC4/GPR50/GPR18/LRFN5/KCNA5/HBEGF/CD40LG
GOBP_EXTERNAL_ENCAPSULATING_STRUCTURE_ORGANIZATION	GOBP_EXTERNAL_ENCAPSULATING_STRUCTURE_ORGANIZATION	46	0.497969682815032	1.73502462406574	0.00164801899835076	0.149354058901895	0.134917849053203	263	tags=48%, list=24%, signal=38%	MFAP5/LOXL1/MMP19/COL9A1/ADAM19/ADAMTS4/CTSL/LAMC1/PXDN/COL13A1/HAS1/COL2A1/NDNF/MMP16/LOX/HAS2/AEBP1/COL4A2/ELN/COL6A1/COL6A2/KLK4
GOCC_NEURON_PROJECTION	GOCC_NEURON_PROJECTION	73	0.445107786738436	1.65820866149658	0.00175797353754174	0.149354058901895	0.134917849053203	181	tags=36%, list=17%, signal=32%	ADCYAP1/CTNND2/PRSS12/CALCR/ROBO2/GRIA2/GLRB/NSG1/SCN11A/GABRR2/KIAA1549/CRH/PCDH8/BRINP1/MME/RAB39B/LYNX1/FZD3/KCNK1/CNTN3/CTTNBP2/EPHA7/LRP4/HIF1A/SCRG1/SLC38A7
GOBP_ORGANIC_CYCLIC_COMPOUND_CATABOLIC_PROCESS	GOBP_ORGANIC_CYCLIC_COMPOUND_CATABOLIC_PROCESS	37	-0.480812492623566	-1.79950492847643	0.00198640896161348	0.149354058901895	0.134917849053203	182	tags=32%, list=17%, signal=28%	POLR2D/CACNG7/SLFN13/ZC3HAV1/ENTPD4/PDE4A/ALKBH5/SMG5/GTPBP1/CYP1A1/ZC3H12A/HSPA1B
GOBP_POSITIVE_REGULATION_OF_HORMONE_SECRETION	GOBP_POSITIVE_REGULATION_OF_HORMONE_SECRETION	10	0.767541093446283	1.84720699296122	0.00199334495541574	0.149354058901895	0.134917849053203	217	tags=70%, list=20%, signal=57%	ADCYAP1/TNFSF11/GRP/CRH/CFTR/HIF1A/NMU
GOBP_PROTEIN_MATURATION	GOBP_PROTEIN_MATURATION	17	0.665951776568565	1.83050979162806	0.00212963547450759	0.149354058901895	0.134917849053203	221	tags=53%, list=20%, signal=43%	PRSS12/ADAM19/CTSL/DOHH/MME/MMP16/KLK1/LIPT2/TSPAN15
GOCC_ORGANELLE_INNER_MEMBRANE	GOCC_ORGANELLE_INNER_MEMBRANE	24	-0.551999563527359	-1.86577219798571	0.00224706287598751	0.149354058901895	0.134917849053203	355	tags=58%, list=33%, signal=40%	PTGS2/SFXN3/SLC25A26/ATAD3B/ATAD3A/ADCK1/FECH/DUSP21/COQ10B/PET100/SLC25A10/MRPL49/SUN2/CYP1A1
GOCC_EXTERNAL_ENCAPSULATING_STRUCTURE	GOCC_EXTERNAL_ENCAPSULATING_STRUCTURE	57	0.473910904898798	1.70076034386151	0.00229360343390445	0.149354058901895	0.134917849053203	261	tags=46%, list=24%, signal=37%	MFAP5/LOXL1/MMP19/COL9A1/CTSB/ADAM19/ANGPTL4/ADAMTS4/CTSL/LAMC1/ANXA2/PXDN/ADAM11/COL13A1/COL2A1/NDNF/MMP16/LOX/SRPX2/AEBP1/MUC4/COL4A2/ELN/FGL1/COL6A1/COL6A2
GOBP_REGULATION_OF_CELL_DEVELOPMENT	GOBP_REGULATION_OF_CELL_DEVELOPMENT	33	0.557512243711259	1.81575205533212	0.00252399879226073	0.151431343694237	0.136794348413945	173	tags=39%, list=16%, signal=34%	ADCYAP1/TNFSF11/ROBO2/MCF2/BMP4/BRINP1/PTPRZ1/MME/FZD3/EPHA7/LRP4/HIF1A/HAS2
GOBP_LYMPHOCYTE_MIGRATION	GOBP_LYMPHOCYTE_MIGRATION	13	-0.678452462391032	-1.90492515240897	0.00262906473639099	0.151431343694237	0.136794348413945	215	tags=62%, list=20%, signal=50%	PTK2B/CCL8/OXSR1/PIK3CD/ICAM1/C10orf99/RIPOR2/SAA1
GOBP_PROTEIN_PROCESSING	GOBP_PROTEIN_PROCESSING	12	0.725523092148724	1.86621699292155	0.0027358869682789	0.151431343694237	0.136794348413945	170	tags=50%, list=16%, signal=43%	PRSS12/ADAM19/CTSL/MME/MMP16/KLK1
GOBP_REGULATION_OF_MRNA_CATABOLIC_PROCESS	GOBP_REGULATION_OF_MRNA_CATABOLIC_PROCESS	10	-0.745301975543739	-1.90179226453999	0.00308590678895231	0.162671372160486	0.146947942331063	239	tags=60%, list=22%, signal=47%	YWHAZ/CACNG7/ZC3HAV1/ALKBH5/GTPBP1/ZC3H12A
GOCC_ENDOPLASMIC_RETICULUM_LUMEN	GOCC_ENDOPLASMIC_RETICULUM_LUMEN	26	0.588046384777669	1.79185170231199	0.00331703431806706	0.162930880373784	0.147182367094656	261	tags=54%, list=24%, signal=42%	COL9A1/LAMC1/BMP4/LIPC/COL13A1/COL2A1/ARSI/RDH5/TSPAN15/COL4A2/SLC27A2/COL6A1/FSTL1/COL6A2
GOBP_REGULATION_OF_CELL_CYCLE_PROCESS	GOBP_REGULATION_OF_CELL_CYCLE_PROCESS	34	-0.484633713247225	-1.78261972322735	0.00355452840600301	0.162930880373784	0.147182367094656	133	tags=32%, list=12%, signal=29%	FZD9/DCUN1D3/MEPCE/C10orf99/RAB11FIP3/HOXA13/RBBP4/PLPP2/CDK10/CYP1A1/HSPA1B
GOBP_RESPONSE_TO_PEPTIDE_HORMONE	GOBP_RESPONSE_TO_PEPTIDE_HORMONE	29	-0.516428457314063	-1.83232730057127	0.00367987777299464	0.162930880373784	0.147182367094656	276	tags=55%, list=25%, signal=42%	RAB8A/ADM/SOCS1/GCNT1/SOCS3/STAT3/ABCC2/BCAR1/TRARG1/SORBS1/VPS13C/ICAM1/JUND/GPT/RBBP4/PIK3R3
GOBP_MRNA_METABOLIC_PROCESS	GOBP_MRNA_METABOLIC_PROCESS	27	-0.533967233995561	-1.87202441942477	0.00372125430775488	0.162930880373784	0.147182367094656	260	tags=52%, list=24%, signal=41%	CHERP/ESRP1/YWHAZ/THOC6/ZC3H11A/POLR2D/CACNG7/TRA2A/ZC3HAV1/ALKBH5/SMG5/GTPBP1/ZC3H12A/HSPA1B
GOBP_GRANULOCYTE_MIGRATION	GOBP_GRANULOCYTE_MIGRATION	10	-0.737919412609621	-1.88295412705841	0.00397392391155571	0.162930880373784	0.147182367094656	212	tags=70%, list=19%, signal=57%	IL1R1/CCL8/PIK3CD/CXCL3/CXCL2/RIPOR2/SAA1
GOBP_NEUTROPHIL_MIGRATION	GOBP_NEUTROPHIL_MIGRATION	10	-0.737919412609621	-1.88295412705841	0.00397392391155571	0.162930880373784	0.147182367094656	212	tags=70%, list=19%, signal=57%	IL1R1/CCL8/PIK3CD/CXCL3/CXCL2/RIPOR2/SAA1
GOMF_METALLOENDOPEPTIDASE_ACTIVITY	GOMF_METALLOENDOPEPTIDASE_ACTIVITY	11	0.714306351469029	1.78671566008723	0.00417849141170617	0.165199642598526	0.149231836132363	134	tags=64%, list=12%, signal=56%	MMP19/ADAM19/ADAMTS4/MME/ADAM11/MMP16/ADAM29
GOBP_REGULATION_OF_CELL_CYCLE_G1_S_PHASE_TRANSITION	GOBP_REGULATION_OF_CELL_CYCLE_G1_S_PHASE_TRANSITION	15	-0.62651764115427	-1.86297378409028	0.00476832375762278	0.182018427575463	0.164424957159406	119	tags=40%, list=11%, signal=36%	DCUN1D3/MEPCE/C10orf99/PLPP2/CDK10/CYP1A1
GOBP_REGULATION_OF_CELLULAR_COMPONENT_MOVEMENT	GOBP_REGULATION_OF_CELLULAR_COMPONENT_MOVEMENT	66	-0.376692372624222	-1.59813184255476	0.00526007473005395	0.189001242818368	0.170732830007559	227	tags=35%, list=21%, signal=29%	INPP5F/RDX/PTK2B/STAT3/IL1R1/CCL28/CCL8/OXSR1/PIK3CD/BCAR1/CACNA1C/ADAM15/NRG4/RAP2A/LAMC2/ICAM1/C10orf99/LMNA/NOG/SUN2/PIK3R3/RIPOR2/ZC3H12A
GOMF_PROTEIN_SERINE_THREONINE_KINASE_ACTIVITY	GOMF_PROTEIN_SERINE_THREONINE_KINASE_ACTIVITY	20	-0.582854141480666	-1.86571367078173	0.00531166495157087	0.189001242818368	0.170732830007559	221	tags=45%, list=20%, signal=37%	PRKAA2/PTK2B/ULK1/OXSR1/ULK3/PIM3/SGK2/IRAK1/CDK10
GOBP_MONOSACCHARIDE_METABOLIC_PROCESS	GOBP_MONOSACCHARIDE_METABOLIC_PROCESS	18	-0.599137270277678	-1.86603632014661	0.0054634505602419	0.189001242818368	0.170732830007559	139	tags=44%, list=13%, signal=39%	ATF3/POFUT1/PPP1R3B/SORBS1/SLC25A10/DGAT2/GPT/GPD1
GOBP_REGULATION_OF_NERVOUS_SYSTEM_DEVELOPMENT	GOBP_REGULATION_OF_NERVOUS_SYSTEM_DEVELOPMENT	31	0.553418616547659	1.787093385154	0.00569613125105999	0.191079311967376	0.172610037910909	183	tags=39%, list=17%, signal=33%	ADCYAP1/ROBO2/MCF2/BRINP1/PTPRZ1/MME/FZD3/EPHA7/TYMP/LRP4/HIF1A/SRPX2
GOBP_GLUCOSE_METABOLIC_PROCESS	GOBP_GLUCOSE_METABOLIC_PROCESS	14	-0.623954282730108	-1.80582692921022	0.00681485943803925	0.221883805820866	0.200437042295272	139	tags=50%, list=13%, signal=44%	ATF3/PPP1R3B/SORBS1/SLC25A10/DGAT2/GPT/GPD1
GOBP_AMIDE_BIOSYNTHETIC_PROCESS	GOBP_AMIDE_BIOSYNTHETIC_PROCESS	29	-0.492279744832862	-1.74664583874191	0.00717695945325486	0.222754115471188	0.201223229874605	247	tags=41%, list=23%, signal=33%	EEFSEC/PTK2B/STAT3/POLR2D/FTSJ1/EIF4H/B3GALT1/EIF5A/MRPL49/ELOVL7/GTPBP1/ZC3H12A
GOBP_POSITIVE_REGULATION_OF_SECRETION	GOBP_POSITIVE_REGULATION_OF_SECRETION	20	0.589492063974433	1.69568570908757	0.00735987631468646	0.222754115471188	0.201223229874605	165	tags=35%, list=15%, signal=30%	ADCYAP1/TNFSF11/GRP/EXPH5/CRH/CFTR/HIF1A
GOCC_ENVELOPE	GOCC_ENVELOPE	51	-0.394351323011753	-1.5900602012567	0.0074452595053604	0.222754115471188	0.201223229874605	379	tags=49%, list=35%, signal=34%	SH3BGRL2/AMBRA1/DUSP2/PTGS2/SFXN3/SLC25A26/ATAD3B/ATAD3A/ADCK1/FECH/MIEF1/DUSP21/COQ10B/PET100/LRRC59/ULK1/FZD9/VPS13C/SLC25A10/NUP210/LMNA/EIF5A/MRPL49/SUN2/CYP1A1
GOBP_COLLAGEN_METABOLIC_PROCESS	GOBP_COLLAGEN_METABOLIC_PROCESS	13	0.672976615563481	1.7484317390701	0.00767702626008302	0.223643896576629	0.20202700684429	165	tags=54%, list=15%, signal=46%	MMP19/CTSB/CTSL/BMP4/COL13A1/MMP16/HIF1A
GOMF_RNA_BINDING	GOMF_RNA_BINDING	64	-0.374230353969402	-1.57403576946337	0.00788957580727216	0.223939748976326	0.202294262851243	260	tags=45%, list=24%, signal=37%	TFRC/CHERP/ESRP1/UBE2O/EEFSEC/YWHAZ/THOC6/MEX3A/RDX/LRRC59/STAT3/PPARGC1B/KHDC1L/ZC3H11A/POLR2D/EIF4H/TRA2A/SSRP1/SLFN13/ZC3HAV1/MEPCE/EIF5A/KIF1C/ALKBH5/PDAP1/SMG5/GTPBP1/ZC3H12A/HSPA1B
GOBP_POSTTRANSCRIPTIONAL_REGULATION_OF_GENE_EXPRESSION	GOBP_POSTTRANSCRIPTIONAL_REGULATION_OF_GENE_EXPRESSION	27	-0.512945951794934	-1.79832635126293	0.0083045460833381	0.223939748976326	0.202294262851243	247	tags=48%, list=23%, signal=38%	EEFSEC/YWHAZ/TNFRSF1B/PTK2B/STAT3/POLR2D/EIF4H/CACNG7/NUP210/EIF5A/ALKBH5/WTIP/ZC3H12A
GOCC_NUCLEAR_PROTEIN_CONTAINING_COMPLEX	GOCC_NUCLEAR_PROTEIN_CONTAINING_COMPLEX	43	-0.435059256378921	-1.66591495564025	0.00857983569870335	0.223939748976326	0.202294262851243	232	tags=44%, list=21%, signal=36%	NR5A2/THOC6/STAT3/PRIM2/PPARGC1B/ZC3H11A/POLR2D/RXRB/TRA2A/SSRP1/MEPCE/TAF6L/NUP210/JUND/EIF5A/RBBP4/SMG5/SUN2/HSPA1B
GOBP_SENSORY_PERCEPTION_OF_CHEMICAL_STIMULUS	GOBP_SENSORY_PERCEPTION_OF_CHEMICAL_STIMULUS	12	-0.653848365040508	-1.76419533409877	0.00884348113823602	0.223939748976326	0.202294262851243	158	tags=58%, list=14%, signal=50%	OR9K2/CNGA2/OR10H5/OR2T6/OR5T2/OR52E1/PDE4A
GOBP_SENSORY_PERCEPTION_OF_SMELL	GOBP_SENSORY_PERCEPTION_OF_SMELL	12	-0.653848365040508	-1.76419533409877	0.00884348113823602	0.223939748976326	0.202294262851243	158	tags=58%, list=14%, signal=50%	OR9K2/CNGA2/OR10H5/OR2T6/OR5T2/OR52E1/PDE4A
GOCC_COLLAGEN_CONTAINING_EXTRACELLULAR_MATRIX	GOCC_COLLAGEN_CONTAINING_EXTRACELLULAR_MATRIX	42	0.488626444600263	1.66921484079603	0.00921133020091073	0.223939748976326	0.202294262851243	261	tags=50%, list=24%, signal=40%	MFAP5/LOXL1/COL9A1/CTSB/ADAM19/ANGPTL4/ADAMTS4/CTSL/LAMC1/ANXA2/PXDN/ADAM11/COL13A1/COL2A1/SRPX2/AEBP1/COL4A2/ELN/FGL1/COL6A1/COL6A2
GOBP_CELLULAR_RESPONSE_TO_EXTRACELLULAR_STIMULUS	GOBP_CELLULAR_RESPONSE_TO_EXTRACELLULAR_STIMULUS	19	-0.546360176634466	-1.72493196003541	0.00923485257511014	0.223939748976326	0.202294262851243	241	tags=37%, list=22%, signal=29%	ASGR1/PRKAA2/ULK1/KCNB1/ATF3/ICAM1/ZC3H12A
GOBP_NUCLEOBASE_CONTAINING_COMPOUND_TRANSPORT	GOBP_NUCLEOBASE_CONTAINING_COMPOUND_TRANSPORT	13	-0.632720107159405	-1.77652011507944	0.0093055360911572	0.223939748976326	0.202294262851243	230	tags=62%, list=21%, signal=49%	THOC6/ZC3H11A/POLR2D/SLC35B2/NUP210/EIF5A/ALKBH5/SMG5
GOCC_TRANSFERASE_COMPLEX_TRANSFERRING_PHOSPHORUS_CONTAINING_GROUPS	GOCC_TRANSFERASE_COMPLEX_TRANSFERRING_PHOSPHORUS_CONTAINING_GROUPS	12	-0.648855991865142	-1.75072505271095	0.0099183690544	0.231815832800096	0.209409063053384	258	tags=67%, list=24%, signal=51%	SOCS1/SOCS3/PRIM2/ULK1/POLR2D/PIK3CD/TAF6L/PIK3R3
GOCC_MITOCHONDRIAL_ENVELOPE	GOCC_MITOCHONDRIAL_ENVELOPE	32	-0.467653766907184	-1.70748905465486	0.0102069702036136	0.231815832800096	0.209409063053384	323	tags=47%, list=30%, signal=34%	SLC25A26/ATAD3B/ATAD3A/ADCK1/FECH/MIEF1/DUSP21/COQ10B/PET100/ULK1/FZD9/VPS13C/SLC25A10/MRPL49/CYP1A1
GOBP_REGULATION_OF_NEUROGENESIS	GOBP_REGULATION_OF_NEUROGENESIS	26	0.552387123517232	1.68319342356607	0.0102610440896158	0.231815832800096	0.209409063053384	165	tags=38%, list=15%, signal=33%	ADCYAP1/ROBO2/MCF2/BRINP1/PTPRZ1/MME/FZD3/EPHA7/LRP4/HIF1A
GOBP_RESPONSE_TO_BACTERIUM	GOBP_RESPONSE_TO_BACTERIUM	33	-0.458143599835835	-1.6845213697016	0.01047849820325	0.231993950219954	0.209569964064999	92	tags=30%, list=8%, signal=29%	CXCL3/IRAK1/ICAM1/C10orf99/JUND/NAIP/DEFB123/CXCL2/CYP1A1/ZC3H12A
GOBP_REGULATION_OF_LEUKOCYTE_MIGRATION	GOBP_REGULATION_OF_LEUKOCYTE_MIGRATION	16	-0.581927984445785	-1.76749831599605	0.0108863467389589	0.232051791427805	0.209622214478595	267	tags=56%, list=24%, signal=43%	VEGFA/PTK2B/IL1R1/CCL28/CCL8/OXSR1/ICAM1/C10orf99/RIPOR2
GOBP_CELLULAR_RESPONSE_TO_INSULIN_STIMULUS	GOBP_CELLULAR_RESPONSE_TO_INSULIN_STIMULUS	12	-0.647439797996106	-1.74690391810312	0.010900355152887	0.232051791427805	0.209622214478595	302	tags=67%, list=28%, signal=49%	RAB8A/SOCS1/SOCS3/BCAR1/TRARG1/SORBS1/GPT/PIK3R3
GOCC_SOMATODENDRITIC_COMPARTMENT	GOCC_SOMATODENDRITIC_COMPARTMENT	47	0.460372849069814	1.60795817785138	0.0114840366977961	0.23442518685599	0.211766203121942	158	tags=34%, list=14%, signal=30%	ADCYAP1/CTNND2/PRSS12/GRIA2/GLRB/NSG1/CRH/PCDH8/BRINP1/MME/LYNX1/FZD3/KCNK1/CTTNBP2/EPHA7/LRP4
GOBP_MACROMOLECULE_CATABOLIC_PROCESS	GOBP_MACROMOLECULE_CATABOLIC_PROCESS	55	-0.37665941211452	-1.53914827610018	0.0117958882539038	0.23442518685599	0.211766203121942	239	tags=36%, list=22%, signal=30%	YWHAZ/RDX/TNFRSF1B/PTK2B/BAG3/HGS/POLR2D/CACNG7/SLFN13/PPP1R3B/CHIA/ZC3HAV1/ACAN/TGFB1I1/ALKBH5/SMG5/GTPBP1/TMUB1/ZC3H12A/HSPA1B
GOBP_NEGATIVE_REGULATION_OF_SIGNALING	GOBP_NEGATIVE_REGULATION_OF_SIGNALING	83	-0.321688601720378	-1.43975305577616	0.0118887216511251	0.23442518685599	0.211766203121942	229	tags=33%, list=21%, signal=28%	RASA3/INPP5F/SOCS3/PRKAA2/PTK2B/TMEM64/KCNB1/HGS/MYC/SKI/EGFL7/ATF3/FZD9/ULK3/PIM3/CRY2/ICAM1/EPS15/RAB11FIP3/NOG/TGFB1I1/WTIP/LGR4/STRN3/RIPOR2/ZC3H12A/HSPA1B
GOMF_CARBOHYDRATE_BINDING	GOMF_CARBOHYDRATE_BINDING	17	0.595426286516474	1.63665551472393	0.012385654593334	0.23442518685599	0.211766203121942	87	tags=29%, list=8%, signal=27%	CLEC4A/CLEC3A/GALNT14/KLRC1/SIGLEC6
GOBP_CELLULAR_RESPONSE_TO_OXYGEN_CONTAINING_COMPOUND	GOBP_CELLULAR_RESPONSE_TO_OXYGEN_CONTAINING_COMPOUND	67	-0.359243615587751	-1.53346073471117	0.0124107035456932	0.23442518685599	0.211766203121942	226	tags=37%, list=21%, signal=32%	SOCS3/PRKAA2/TNFRSF1B/PTK2B/STAT3/PPARGC1B/ABCC2/ZBED6/KCNB1/BCAR1/ADAM15/OR10H5/TRARG1/PIM3/SORBS1/CXCL3/IRAK1/ICAM1/DGAT2/GPT/OR5T2/GPD1/CXCL2/PIK3R3/ZC3H12A
GOCC_TRANSPORTER_COMPLEX	GOCC_TRANSPORTER_COMPLEX	24	0.545488848428224	1.64540925032208	0.012641342721605	0.23442518685599	0.211766203121942	197	tags=46%, list=18%, signal=38%	BEST3/GRIA2/GLRB/SCN11A/GABRR2/KCNK1/CFTR/SCN3B/DPP6/FXYD2/SCN3A
GOBP_NEGATIVE_REGULATION_OF_NERVOUS_SYSTEM_DEVELOPMENT	GOBP_NEGATIVE_REGULATION_OF_NERVOUS_SYSTEM_DEVELOPMENT	12	0.67595479095742	1.73871559841803	0.0128476111398036	0.23442518685599	0.211766203121942	158	tags=50%, list=14%, signal=43%	ADCYAP1/ROBO2/MCF2/BRINP1/EPHA7/LRP4
GOBP_PEPTIDE_BIOSYNTHETIC_PROCESS	GOBP_PEPTIDE_BIOSYNTHETIC_PROCESS	25	-0.491715370905047	-1.68777399101417	0.0128793263893556	0.23442518685599	0.211766203121942	247	tags=40%, list=23%, signal=32%	EEFSEC/PTK2B/STAT3/POLR2D/FTSJ1/EIF4H/EIF5A/MRPL49/GTPBP1/ZC3H12A
GOBP_REGULATION_OF_CELL_CYCLE	GOBP_REGULATION_OF_CELL_CYCLE	51	-0.379092865647517	-1.5285367211219	0.0129177383904385	0.23442518685599	0.211766203121942	224	tags=37%, list=21%, signal=31%	RDX/PRKAA2/STAT3/ZBED6/MYC/GADD45B/FZD9/PIM3/DCUN1D3/MEPCE/C10orf99/JUND/RAB11FIP3/HOXA13/RBBP4/PLPP2/CDK10/CYP1A1/HSPA1B
GOMF_DNA_BINDING_TRANSCRIPTION_FACTOR_BINDING	GOMF_DNA_BINDING_TRANSCRIPTION_FACTOR_BINDING	21	-0.511741143590727	-1.66281786918752	0.0132571306108794	0.23480076546016	0.212105479187136	213	tags=43%, list=20%, signal=35%	STAT3/PPARGC1B/MYC/ATN1/SKI/JUND/TGFB1I1/HAND2/TOB2
GOBP_POSITIVE_REGULATION_OF_LEUKOCYTE_MIGRATION	GOBP_POSITIVE_REGULATION_OF_LEUKOCYTE_MIGRATION	10	-0.687795955379452	-1.75505375062	0.0133626451887896	0.23480076546016	0.212105479187136	267	tags=70%, list=24%, signal=53%	VEGFA/PTK2B/IL1R1/CCL8/OXSR1/ICAM1/RIPOR2
GOBP_NEGATIVE_REGULATION_OF_HYDROLASE_ACTIVITY	GOBP_NEGATIVE_REGULATION_OF_HYDROLASE_ACTIVITY	21	0.554806063645458	1.60794776578547	0.0147686969645932	0.253771691084978	0.229242720040631	94	tags=29%, list=9%, signal=27%	ADCYAP1/SERPINI2/ITIH6/ANGPTL4/ANXA2/FZD10
GOBP_VIRAL_LIFE_CYCLE	GOBP_VIRAL_LIFE_CYCLE	21	-0.506076338153537	-1.6444110245857	0.0150247175999732	0.253771691084978	0.229242720040631	286	tags=57%, list=26%, signal=43%	FBXL2/TFRC/HYAL3/ATG16L1/NR5A2/CCL8/ZC3HAV1/ICAM1/NUP210/EPS15/ZC3H12A/HSPA1B
GOMF_BETA_CATENIN_BINDING	GOMF_BETA_CATENIN_BINDING	10	0.696659766076648	1.67662005669743	0.0151647167116492	0.253771691084978	0.229242720040631	57	tags=20%, list=5%, signal=19%	CTNND2/AMER2
GOBP_REGULATION_OF_CELLULAR_CARBOHYDRATE_METABOLIC_PROCESS	GOBP_REGULATION_OF_CELLULAR_CARBOHYDRATE_METABOLIC_PROCESS	11	-0.623773176080638	-1.63931622990429	0.0159092718603332	0.253771691084978	0.229242720040631	255	tags=55%, list=23%, signal=42%	FOXK1/PTK2B/PPP1R3B/SORBS1/DGAT2/GPT
GOBP_CELLULAR_AMIDE_METABOLIC_PROCESS	GOBP_CELLULAR_AMIDE_METABOLIC_PROCESS	46	-0.386810965465601	-1.50405323663956	0.0161873725510051	0.253771691084978	0.229242720040631	215	tags=33%, list=20%, signal=27%	PTK2B/STAT3/ABCC2/POLR2D/FTSJ1/EIF4H/B3GALT1/DGAT2/EIF5A/MRPL49/ELOVL7/PLPP2/GTPBP1/ZC3H12A/TRHDE
GOBP_BONE_DEVELOPMENT	GOBP_BONE_DEVELOPMENT	25	0.531212914554659	1.61203975628615	0.0163743908128921	0.253771691084978	0.229242720040631	173	tags=40%, list=16%, signal=34%	TNFSF11/RIPPLY2/ANXA2/BMP4/COL13A1/COL2A1/MMP16/LOX/RANBP3L/HAS2
GOBP_POSITIVE_REGULATION_OF_CATABOLIC_PROCESS	GOBP_POSITIVE_REGULATION_OF_CATABOLIC_PROCESS	26	-0.490835766600032	-1.6950941476428	0.0164379816628187	0.253771691084978	0.229242720040631	224	tags=42%, list=21%, signal=34%	RDX/PRKAA2/TNFRSF1B/PTK2B/ULK1/BAG3/ZC3HAV1/GPD1/GTPBP1/ZC3H12A/HSPA1B
GOMF_PROTEIN_KINASE_ACTIVITY	GOMF_PROTEIN_KINASE_ACTIVITY	26	-0.489892301906197	-1.69183590610897	0.0164379816628187	0.253771691084978	0.229242720040631	221	tags=38%, list=20%, signal=31%	PRKAA2/PTK2B/ULK1/CCL8/OXSR1/ULK3/PIM3/SGK2/IRAK1/CDK10
GOMF_PROTEIN_SERINE_KINASE_ACTIVITY	GOMF_PROTEIN_SERINE_KINASE_ACTIVITY	15	-0.58525252319263	-1.74027040287615	0.016655063916651	0.253771691084978	0.229242720040631	221	tags=47%, list=20%, signal=38%	PRKAA2/ULK1/OXSR1/ULK3/PIM3/SGK2/IRAK1
GOBP_RESPONSE_TO_CHEMOKINE	GOBP_RESPONSE_TO_CHEMOKINE	11	-0.619236942364786	-1.62739471445895	0.0170662961283247	0.253771691084978	0.229242720040631	215	tags=64%, list=20%, signal=52%	PTK2B/CCL8/OXSR1/CXCL3/CXCL2/RIPOR2/ZC3H12A
GOCC_DENDRITIC_TREE	GOCC_DENDRITIC_TREE	36	0.490468759354611	1.61495612276414	0.0172026417384082	0.253771691084978	0.229242720040631	158	tags=39%, list=14%, signal=34%	CTNND2/PRSS12/GRIA2/GLRB/NSG1/PCDH8/BRINP1/MME/LYNX1/FZD3/KCNK1/CTTNBP2/EPHA7/LRP4
GOBP_SYNAPTIC_SIGNALING	GOBP_SYNAPTIC_SIGNALING	38	0.47468377604931	1.58367063360543	0.0172962974374653	0.253771691084978	0.229242720040631	107	tags=24%, list=10%, signal=22%	ADCYAP1/GRIA2/GLRB/NSG1/GABRR2/CRH/PCDH8/MME/LYNX1
GOBP_ENDOSOMAL_TRANSPORT	GOBP_ENDOSOMAL_TRANSPORT	15	-0.582678061692898	-1.73261514472043	0.0175855049914696	0.253771691084978	0.229242720040631	309	tags=93%, list=28%, signal=68%	GBF1/GGA1/RAB9B/RAB8A/UBE2O/RAB35/INPP5F/AP3D1/TINAGL1/HGS/TBC1D10B/TRARG1/EPS15/RAB11FIP3
GOBP_LEUKOCYTE_MIGRATION	GOBP_LEUKOCYTE_MIGRATION	30	-0.444099712399642	-1.59387757353127	0.0192128467650599	0.253771691084978	0.229242720040631	237	tags=43%, list=22%, signal=35%	GCNT1/PTK2B/IL1R1/CCL28/CCL8/OXSR1/PIK3CD/CXCL3/ICAM1/C10orf99/CXCL2/RIPOR2/SAA1
GOBP_REPRODUCTIVE_SYSTEM_DEVELOPMENT	GOBP_REPRODUCTIVE_SYSTEM_DEVELOPMENT	33	0.491428115686933	1.60052379328314	0.0193727997598871	0.253771691084978	0.229242720040631	182	tags=36%, list=17%, signal=31%	ADCYAP1/ROBO2/MMP19/ADAM19/TIPARP/BMP4/IL10/MME/SYCP2/ADAM29/HIF1A/FST
GOBP_CELL_CYCLE_G1_S_PHASE_TRANSITION	GOBP_CELL_CYCLE_G1_S_PHASE_TRANSITION	20	-0.533053677184259	-1.70630259271501	0.0194904700283399	0.253771691084978	0.229242720040631	224	tags=45%, list=21%, signal=36%	RDX/PRIM2/MYC/DCUN1D3/MEPCE/C10orf99/PLPP2/CDK10/CYP1A1
GOBP_RESPONSE_TO_INSULIN	GOBP_RESPONSE_TO_INSULIN	18	-0.557303559670875	-1.73574360214792	0.0195321513140888	0.253771691084978	0.229242720040631	302	tags=67%, list=28%, signal=49%	RAB8A/ADM/SOCS1/GCNT1/SOCS3/BCAR1/TRARG1/SORBS1/VPS13C/ICAM1/GPT/PIK3R3
GOMF_PASSIVE_TRANSMEMBRANE_TRANSPORTER_ACTIVITY	GOMF_PASSIVE_TRANSMEMBRANE_TRANSPORTER_ACTIVITY	32	0.487726905745931	1.57658438855868	0.0199848465416219	0.253771691084978	0.229242720040631	160	tags=34%, list=15%, signal=30%	BEST3/GRIA2/TRPM3/GLRB/SCN11A/ANXA2/GABRR2/MCOLN3/KCNK1/CFTR/SCN3B
GOBP_POSITIVE_REGULATION_OF_LOCOMOTION	GOBP_POSITIVE_REGULATION_OF_LOCOMOTION	39	-0.393436677789943	-1.49592095599154	0.0200766074987448	0.253771691084978	0.229242720040631	224	tags=41%, list=21%, signal=34%	ARHGEF39/VEGFA/RDX/PTK2B/STAT3/IL1R1/CCL8/OXSR1/PIK3CD/BCAR1/LAMC2/ICAM1/SUN2/PIK3R3/RIPOR2/ZC3H12A
GOBP_REGULATION_OF_CELLULAR_CATABOLIC_PROCESS	GOBP_REGULATION_OF_CELLULAR_CATABOLIC_PROCESS	47	-0.381933340596134	-1.49488523931322	0.0202660047897765	0.253771691084978	0.229242720040631	266	tags=40%, list=24%, signal=32%	TMEM150C/FOXK1/YWHAZ/RDX/PRKAA2/TNFRSF1B/PTK2B/STAT3/ULK1/BAG3/CACNG7/PPP1R3B/ZC3HAV1/VPS13C/ALKBH5/GPD1/GTPBP1/ZC3H12A/HSPA1B
GOBP_NEGATIVE_REGULATION_OF_PROTEOLYSIS	GOBP_NEGATIVE_REGULATION_OF_PROTEOLYSIS	13	0.625746450104326	1.62572506781202	0.0203673398049593	0.253771691084978	0.229242720040631	89	tags=31%, list=8%, signal=29%	SERPINI2/ITIH6/ANXA2/IL10
GOBP_ORGANOPHOSPHATE_ESTER_TRANSPORT	GOBP_ORGANOPHOSPHATE_ESTER_TRANSPORT	10	-0.671627530479506	-1.71379666770125	0.0203683732845177	0.253771691084978	0.229242720040631	126	tags=40%, list=12%, signal=36%	SLC35B2/ANO3/GLTP/OSBPL5
GOBP_REGULATION_OF_CATABOLIC_PROCESS	GOBP_REGULATION_OF_CATABOLIC_PROCESS	55	-0.358288825015908	-1.4640803060605	0.0205295483984807	0.253771691084978	0.229242720040631	266	tags=44%, list=24%, signal=35%	GGA1/RAB8A/FBXL2/TMEM150C/FOXK1/YWHAZ/RDX/PRKAA2/TNFRSF1B/PTK2B/STAT3/ULK1/BAG3/HGS/CACNG7/PPP1R3B/ZC3HAV1/VPS13C/NUP210/ALKBH5/GPD1/GTPBP1/ZC3H12A/HSPA1B
GOBP_POSITIVE_REGULATION_OF_CELL_DEVELOPMENT	GOBP_POSITIVE_REGULATION_OF_CELL_DEVELOPMENT	21	0.536761193452712	1.55564983573102	0.0205319817488109	0.253771691084978	0.229242720040631	173	tags=38%, list=16%, signal=33%	TNFSF11/ROBO2/BMP4/PTPRZ1/MME/FZD3/HIF1A/HAS2
GOBP_PROTEIN_LOCALIZATION_TO_ORGANELLE	GOBP_PROTEIN_LOCALIZATION_TO_ORGANELLE	39	-0.392418562056776	-1.49204988665092	0.0205462304522249	0.253771691084978	0.229242720040631	239	tags=41%, list=22%, signal=33%	YWHAZ/RAB35/RDX/STAT3/BAG3/AP3D1/LMAN1/HGS/CACNG7/MEPCE/VPS13C/EPS15/LMNA/RAB11FIP3/SUN2/ZC3H12A
GOMF_PEPTIDASE_ACTIVITY	GOMF_PEPTIDASE_ACTIVITY	35	0.49848903494009	1.63398181325645	0.0206547228102042	0.253771691084978	0.229242720040631	187	tags=37%, list=17%, signal=32%	PRSS12/MMP19/CTSB/ADAM19/ADAMTS4/RHBDL2/CTSL/MME/ADAM11/MMP16/ADAM29/KLK1/DPP6
GOBP_MODIFICATION_DEPENDENT_MACROMOLECULE_CATABOLIC_PROCESS	GOBP_MODIFICATION_DEPENDENT_MACROMOLECULE_CATABOLIC_PROCESS	19	-0.510719115028771	-1.61240837416216	0.0206823300777716	0.253771691084978	0.229242720040631	54	tags=32%, list=5%, signal=31%	SPSB4/FBXL2/PTK2B/TGFB1I1/TMUB1/HSPA1B
GOMF_LIGAND_GATED_ION_CHANNEL_ACTIVITY	GOMF_LIGAND_GATED_ION_CHANNEL_ACTIVITY	13	0.62457374922811	1.62267832386135	0.0208610875236974	0.253771691084978	0.229242720040631	148	tags=46%, list=14%, signal=40%	GRIA2/GLRB/GABRR2/MCOLN3/KCNK1/CFTR
GOBP_NEGATIVE_REGULATION_OF_MITOTIC_CELL_CYCLE	GOBP_NEGATIVE_REGULATION_OF_MITOTIC_CELL_CYCLE	12	0.654262427726031	1.68291770953327	0.0212523940881729	0.255721741908776	0.231004283567096	195	tags=50%, list=18%, signal=42%	AVEN/BMP4/BRINP1/IL10/FZD3/TFDP2
GOBP_CELLULAR_MACROMOLECULE_CATABOLIC_PROCESS	GOBP_CELLULAR_MACROMOLECULE_CATABOLIC_PROCESS	41	-0.400167141588484	-1.51773468528556	0.0226702498205739	0.269849102702961	0.243766127102945	239	tags=37%, list=22%, signal=30%	YWHAZ/RDX/TNFRSF1B/PTK2B/POLR2D/CACNG7/SLFN13/ZC3HAV1/TGFB1I1/ALKBH5/SMG5/GTPBP1/TMUB1/ZC3H12A/HSPA1B
GOBP_NEGATIVE_REGULATION_OF_CATALYTIC_ACTIVITY	GOBP_NEGATIVE_REGULATION_OF_CATALYTIC_ACTIVITY	37	0.464448772503238	1.54161281601878	0.0234917974064935	0.276653401372217	0.249912738366953	143	tags=27%, list=13%, signal=24%	ADCYAP1/SERPINI2/ITIH6/ANGPTL4/ANXA2/BMP4/FZD10/RGS3/ETFBKMT/PTPN22
GOBP_NEGATIVE_REGULATION_OF_GENE_EXPRESSION	GOBP_NEGATIVE_REGULATION_OF_GENE_EXPRESSION	46	-0.374389188913776	-1.45575312393438	0.0238348174483431	0.277738346477009	0.250892815245717	107	tags=39%, list=10%, signal=37%	PRKAA2/STAT3/ABCC2/POLR2D/CACNG7/LAG3/ZC3HAV1/NUP210/RBBP4/HAND2/ALKBH5/SMG5/LILRA5/GTPBP1/WTIP/LGR4/ZC3H12A/HSPA1B
GOBP_MYELOID_LEUKOCYTE_MIGRATION	GOBP_MYELOID_LEUKOCYTE_MIGRATION	14	-0.559066199040152	-1.61803007909571	0.0244916569893856	0.279507879249999	0.252491309168924	215	tags=57%, list=20%, signal=46%	PTK2B/IL1R1/CCL8/PIK3CD/CXCL3/CXCL2/RIPOR2/SAA1
GOMF_PHOSPHATASE_BINDING	GOMF_PHOSPHATASE_BINDING	14	-0.559985265179529	-1.62069000856515	0.0244916569893856	0.279507879249999	0.252491309168924	118	tags=43%, list=11%, signal=39%	FBXL2/STAT3/PPP1R3B/CRY2/SMG5/STRN3
GOMF_TRANSCRIPTION_FACTOR_BINDING	GOMF_TRANSCRIPTION_FACTOR_BINDING	30	-0.434309713079226	-1.55874118427899	0.0253760455677993	0.286645739219937	0.258939240487748	239	tags=47%, list=22%, signal=37%	PPP1R13L/AHR/YWHAZ/STAT3/PPARGC1B/MYC/ATN1/SKI/BDP1/NAB2/JUND/TGFB1I1/HAND2/TOB2
GOBP_COAGULATION	GOBP_COAGULATION	16	-0.542542200213006	-1.64787130171538	0.0259943454154663	0.289328555950054	0.261362742502307	76	tags=50%, list=7%, signal=47%	SLC7A11/IFNB1/CSRP1/YWHAZ/LMAN1/SCUBE1/ADRA2C/SAA1
GOBP_POSITIVE_REGULATION_OF_PROTEIN_POLYMERIZATION	GOBP_POSITIVE_REGULATION_OF_PROTEIN_POLYMERIZATION	10	-0.654264129566071	-1.66949035612978	0.0261362742502307	0.289328555950054	0.261362742502307	215	tags=40%, list=20%, signal=32%	PTK2B/SCIN/ICAM1/HSPA1B
GOBP_CELLULAR_RESPONSE_TO_PEPTIDE	GOBP_CELLULAR_RESPONSE_TO_PEPTIDE	21	-0.474930691466312	-1.5432084175498	0.0270399288193346	0.291067250922501	0.262933379333786	258	tags=48%, list=24%, signal=37%	RAB8A/SOCS1/SOCS3/STAT3/BCAR1/TRARG1/SORBS1/ICAM1/GPT/PIK3R3
GOBP_DEVELOPMENT_OF_PRIMARY_FEMALE_SEXUAL_CHARACTERISTICS	GOBP_DEVELOPMENT_OF_PRIMARY_FEMALE_SEXUAL_CHARACTERISTICS	11	0.645144703330357	1.61371957857028	0.0275799233938228	0.291067250922501	0.262933379333786	66	tags=36%, list=6%, signal=35%	ADCYAP1/ROBO2/MMP19/TIPARP
GOBP_SYNAPSE_ORGANIZATION	GOBP_SYNAPSE_ORGANIZATION	25	0.508289726432459	1.54247614143166	0.0277017419739645	0.291067250922501	0.262933379333786	183	tags=40%, list=17%, signal=34%	CTNND2/ROBO2/GLRB/PCDH8/IL10/RAB39B/CTTNBP2/EPHA7/LRP4/SRPX2
GOBP_CELLULAR_MACROMOLECULE_LOCALIZATION	GOBP_CELLULAR_MACROMOLECULE_LOCALIZATION	90	-0.311333478315562	-1.41669731019326	0.0280322991724823	0.291067250922501	0.262933379333786	239	tags=37%, list=22%, signal=31%	YWHAZ/RAB35/THOC6/RDX/PRKAA2/STAT3/BAG3/AP3D1/ZC3H11A/LMAN1/KCNB1/HGS/POLR2D/CACNG7/TBC1D10B/SCIN/FZD9/TRARG1/RAP2A/KIF1A/SORBS1/MEPCE/VPS13C/NUP210/EPS15/LMNA/RAB11FIP3/EIF5A/ALKBH5/SMG5/SUN2/RIPOR2/ZC3H12A
GOBP_FEMALE_SEX_DIFFERENTIATION	GOBP_FEMALE_SEX_DIFFERENTIATION	12	0.639610028483498	1.6452282731123	0.0282353228787599	0.291067250922501	0.262933379333786	66	tags=33%, list=6%, signal=32%	ADCYAP1/ROBO2/MMP19/TIPARP
GOBP_POSITIVE_REGULATION_OF_NUCLEOBASE_CONTAINING_COMPOUND_METABOLIC_PROCESS	GOBP_POSITIVE_REGULATION_OF_NUCLEOBASE_CONTAINING_COMPOUND_METABOLIC_PROCESS	85	-0.299591148028396	-1.34718162605518	0.0283212641657762	0.291067250922501	0.262933379333786	296	tags=42%, list=27%, signal=33%	NEUROD2/NKX2-3/UBP1/TFRC/AHR/CYTL1/VEGFA/PKIB/FOXK1/NR5A2/PRKAA2/ZNF395/TNFRSF1B/CSRNP1/PTK2B/STAT3/PPARGC1B/AP3D1/MYC/RXRB/SKI/TRA2A/ATF3/ZC3HAV1/MEPCE/TAF6L/JUND/NOG/HOXA13/KLF14/TGFB1I1/HAND2/GPD1/GTPBP1/LGR4/ZC3H12A
GOCC_CELL_SURFACE	GOCC_CELL_SURFACE	59	0.409019613676044	1.47782188246504	0.0283474745174353	0.291067250922501	0.262933379333786	285	tags=46%, list=26%, signal=36%	ROBO2/GRIA2/CD1C/ANXA2/KISS1R/FCER1A/FZD10/MME/FZD3/MMP16/ADAM29/CFTR/LRP4/IGSF3/SRPX2/LIFR/GPR37/IL27RA/CD1E/TSPAN15/LRFN5/KCNA5/HBEGF/CD40LG/CLEC9A/TNFRSF13C/ANK3
GOBP_NEGATIVE_REGULATION_OF_NUCLEOBASE_CONTAINING_COMPOUND_METABOLIC_PROCESS	GOBP_NEGATIVE_REGULATION_OF_NUCLEOBASE_CONTAINING_COMPOUND_METABOLIC_PROCESS	68	-0.330664957568183	-1.41318889000391	0.0285616636588284	0.291067250922501	0.262933379333786	278	tags=35%, list=25%, signal=28%	CC2D1B/AHR/VEGFA/RMI2/FOXK1/STAT3/PPARGC1B/BAG3/ZBED6/MYC/ATN1/SKI/ATF3/NAB2/MEPCE/MSX2/CRY2/BACH2/NOG/TOB2/WTIP/LGR4/STRN3/ZC3H12A
GOBP_REGULATION_OF_GLUCOSE_METABOLIC_PROCESS	GOBP_REGULATION_OF_GLUCOSE_METABOLIC_PROCESS	10	-0.646362377622672	-1.64932740042138	0.0286597383473826	0.291067250922501	0.262933379333786	118	tags=50%, list=11%, signal=45%	FOXK1/PPP1R3B/SORBS1/DGAT2/GPT
GOCC_CHROMATIN	GOCC_CHROMATIN	49	-0.371891096702428	-1.47587686361691	0.0293599981142798	0.295468344659161	0.26690907376618	296	tags=43%, list=27%, signal=33%	NEUROD2/NKX2-3/UBP1/AHR/FOXK1/NR5A2/CSRNP1/STAT3/ZBED6/DBX2/MYC/RXRB/SSRP1/ATF3/MSX2/JUND/BACH2/HOXA13/KLF14/RBBP4/HAND2
GOBP_INTRACELLULAR_RECEPTOR_SIGNALING_PATHWAY	GOBP_INTRACELLULAR_RECEPTOR_SIGNALING_PATHWAY	17	-0.513860253565835	-1.58457573060647	0.0303413046279689	0.302593011019473	0.273345086738458	271	tags=53%, list=25%, signal=40%	AHR/NR5A2/STAT3/PPARGC1B/RXRB/CRY2/IRAK1/STRN3/HSPA1B
GOBP_RESPONSE_TO_ABIOTIC_STIMULUS	GOBP_RESPONSE_TO_ABIOTIC_STIMULUS	66	-0.328951835387817	-1.39559078177709	0.0310357590335948	0.30675522544812	0.277104991371382	215	tags=30%, list=20%, signal=26%	PTK2B/ABCC2/BAG3/POLR2D/MYC/OXSR1/ADAM15/DCUN1D3/CRY2/IRAK1/ICAM1/NUP210/JUND/LMNA/TGFB1I1/ALKBH5/WTIP/CYP1A1/RIPOR2/HSPA1B
GOBP_POSITIVE_REGULATION_OF_SYNAPTIC_TRANSMISSION	GOBP_POSITIVE_REGULATION_OF_SYNAPTIC_TRANSMISSION	11	0.636979672511954	1.59329614484562	0.0319730787312826	0.312021669548539	0.281862393449448	101	tags=36%, list=9%, signal=33%	ADCYAP1/NSG1/CRH/MME
GOBP_DEFENSE_RESPONSE_TO_OTHER_ORGANISM	GOBP_DEFENSE_RESPONSE_TO_OTHER_ORGANISM	50	-0.368568467044484	-1.47026607594797	0.0321323128532371	0.312021669548539	0.281862393449448	240	tags=40%, list=22%, signal=33%	MNDA/SOCS3/PTK2B/LYZ/CCL8/PIK3CD/ADAM15/SLFN13/LAG3/ZC3HAV1/IRAK1/ICAM1/C10orf99/NAIP/DEFB123/MUC15/LILRA5/LGR4/ZC3H12A/SAA1
GOBP_RESPONSE_TO_MOLECULE_OF_BACTERIAL_ORIGIN	GOBP_RESPONSE_TO_MOLECULE_OF_BACTERIAL_ORIGIN	24	-0.462245881979	-1.56240253111551	0.0324778166153701	0.312634286897519	0.282415796655392	92	tags=29%, list=8%, signal=27%	CXCL3/IRAK1/ICAM1/JUND/CXCL2/CYP1A1/ZC3H12A
GOBP_PROTEIN_CONTAINING_COMPLEX_LOCALIZATION	GOBP_PROTEIN_CONTAINING_COMPLEX_LOCALIZATION	14	-0.541312923981872	-1.56664916374781	0.0328452544152401	0.313445660669576	0.283148744958966	230	tags=86%, list=21%, signal=69%	RAB8A/SRSF1/THOC6/AP3D1/ZC3H11A/POLR2D/CACNG7/NUP210/EPS15/EIF5A/ALKBH5/SMG5
GOBP_RESPONSE_TO_BIOTIC_STIMULUS	GOBP_RESPONSE_TO_BIOTIC_STIMULUS	78	-0.318536286037953	-1.41508485412775	0.0345898428907577	0.327273128889477	0.295639682826989	226	tags=32%, list=21%, signal=27%	SOCS3/TNFRSF1B/PTK2B/LYZ/ABCC2/CCL8/PIK3CD/ADAM15/SLFN13/LAG3/ZC3HAV1/CXCL3/IRAK1/ICAM1/C10orf99/JUND/NAIP/DEFB123/MUC15/LILRA5/CXCL2/LGR4/CYP1A1/ZC3H12A/SAA1
GOBP_NUCLEAR_TRANSPORT	GOBP_NUCLEAR_TRANSPORT	22	-0.461896188615628	-1.52229683580453	0.0353073107118178	0.330918486775858	0.298932689047749	230	tags=50%, list=21%, signal=40%	THOC6/STAT3/BAG3/ZC3H11A/POLR2D/NUP210/BACH2/EIF5A/ALKBH5/SMG5/ZC3H12A
GOBP_BEHAVIOR	GOBP_BEHAVIOR	37	0.449361086300704	1.49153329855437	0.0355729899966821	0.330918486775858	0.298932689047749	217	tags=35%, list=20%, signal=29%	ADCYAP1/GRP/GLRB/CRH/BRINP1/PTPRZ1/MCOLN3/MME/STRBP/HIF1A/SRPX2/GPR37/NMU
GOBP_CELLULAR_LIPID_METABOLIC_PROCESS	GOBP_CELLULAR_LIPID_METABOLIC_PROCESS	56	-0.345026587919155	-1.41002986527426	0.0363408972430065	0.332210408250365	0.300099736450194	100	tags=21%, list=9%, signal=21%	B3GALT1/MPDU1/PLA1A/DGAT2/GLTP/OSBPL5/ELOVL7/TYRP1/GPD1/PLPP2/PIK3R3/CYP1A1
GOCC_NUCLEAR_MEMBRANE	GOCC_NUCLEAR_MEMBRANE	13	-0.562466407159548	-1.57926526290029	0.0364572911647057	0.332210408250365	0.300099736450194	85	tags=46%, list=8%, signal=43%	SH3BGRL2/DUSP2/PTGS2/NUP210/LMNA/SUN2
GOCC_SYNAPSE	GOCC_SYNAPSE	75	0.365037559080735	1.37353515276066	0.036734693877551	0.332210408250365	0.300099736450194	158	tags=25%, list=14%, signal=23%	ADCYAP1/CTNND2/PRSS12/GRIA2/GLRB/NSG1/GABRR2/SHC4/CRH/PCDH8/MME/CADM1/LYNX1/COL13A1/FZD3/KCNK1/CTTNBP2/EPHA7/LRP4
GOBP_BIOLOGICAL_PROCESS_INVOLVED_IN_SYMBIOTIC_INTERACTION	GOBP_BIOLOGICAL_PROCESS_INVOLVED_IN_SYMBIOTIC_INTERACTION	43	-0.385839790071949	-1.47744535333393	0.0376512325213284	0.332210408250365	0.300099736450194	286	tags=53%, list=26%, signal=41%	FBXL2/UBP1/TFRC/HYAL3/FOXK1/ASGR1/ATG16L1/NR5A2/THOC6/STAT3/ULK1/POLR2D/EIF4H/CCL8/CACNA1C/SSRP1/ZC3HAV1/IRAK1/ICAM1/NUP210/EPS15/ZC3H12A/HSPA1B
GOBP_LEUKOCYTE_CHEMOTAXIS	GOBP_LEUKOCYTE_CHEMOTAXIS	16	-0.520338241355725	-1.5804308951055	0.037962790959468	0.332210408250365	0.300099736450194	215	tags=56%, list=20%, signal=46%	PTK2B/CCL8/OXSR1/PIK3CD/CXCL3/C10orf99/CXCL2/RIPOR2/SAA1
GOBP_PROTEOLYSIS	GOBP_PROTEOLYSIS	78	0.362821865724566	1.37371204488965	0.0380434782608696	0.332210408250365	0.300099736450194	170	tags=26%, list=16%, signal=23%	PRSS12/MMP19/SERPINI2/CTSB/ADAM19/ITIH6/ADAMTS4/RHBDL2/CTSL/ANXA2/IL10/MME/ADAM11/AMN1/MMP16/ADAM29/CFTR/EPHA7/HIF1A/KLK1
GOBP_ESTABLISHMENT_OF_RNA_LOCALIZATION	GOBP_ESTABLISHMENT_OF_RNA_LOCALIZATION	10	-0.630231708232274	-1.60816665850045	0.0387642743584316	0.332210408250365	0.300099736450194	230	tags=80%, list=21%, signal=64%	SRSF1/THOC6/ZC3H11A/POLR2D/NUP210/EIF5A/ALKBH5/SMG5
GOBP_RNA_LOCALIZATION	GOBP_RNA_LOCALIZATION	10	-0.630231708232274	-1.60816665850045	0.0387642743584316	0.332210408250365	0.300099736450194	230	tags=80%, list=21%, signal=64%	SRSF1/THOC6/ZC3H11A/POLR2D/NUP210/EIF5A/ALKBH5/SMG5
GOBP_DETECTION_OF_CHEMICAL_STIMULUS	GOBP_DETECTION_OF_CHEMICAL_STIMULUS	11	-0.573169929148828	-1.50632762577354	0.0389520998496025	0.332210408250365	0.300099736450194	148	tags=55%, list=14%, signal=48%	OR10J1/OR9K2/OR10H5/OR2T6/OR5T2/OR52E1
GOBP_REGULATION_OF_ORGANELLE_ORGANIZATION	GOBP_REGULATION_OF_ORGANELLE_ORGANIZATION	59	-0.33057257340564	-1.37633803028101	0.0389712042365284	0.332210408250365	0.300099736450194	273	tags=39%, list=25%, signal=31%	MIEF1/TFRC/VEGFA/PKIB/RMI2/YWHAZ/NES/RDX/PRKAA2/PTK2B/ULK1/LMAN1/MYC/SCIN/ATL3/FZD9/VPS13C/ICAM1/HOXA13/KANK3/SMG5/CDK10/HSPA1B
GOMF_G_PROTEIN_COUPLED_RECEPTOR_BINDING	GOMF_G_PROTEIN_COUPLED_RECEPTOR_BINDING	22	-0.451705740090406	-1.48871161053591	0.0392967970546287	0.332210408250365	0.300099736450194	92	tags=27%, list=8%, signal=25%	CXCL3/C10orf99/ADRA2C/CXCL2/HSPA1B/SAA1
GOBP_CELLULAR_RESPONSE_TO_BIOTIC_STIMULUS	GOBP_CELLULAR_RESPONSE_TO_BIOTIC_STIMULUS	17	-0.501754555536555	-1.54724574610945	0.0395045970121124	0.332210408250365	0.300099736450194	92	tags=41%, list=8%, signal=38%	TNFRSF1B/ABCC2/CXCL3/IRAK1/ICAM1/CXCL2/ZC3H12A
GOBP_NEGATIVE_REGULATION_OF_CELLULAR_CATABOLIC_PROCESS	GOBP_NEGATIVE_REGULATION_OF_CELLULAR_CATABOLIC_PROCESS	13	0.596417411595729	1.54952654825142	0.0399434616859526	0.332210408250365	0.300099736450194	143	tags=31%, list=13%, signal=27%	ANXA2/IL10/ETFBKMT/PTPN22
GOBP_CELLULAR_EXTRAVASATION	GOBP_CELLULAR_EXTRAVASATION	11	-0.572363852025811	-1.50420920298624	0.0401186581055649	0.332210408250365	0.300099736450194	237	tags=55%, list=22%, signal=43%	GCNT1/IL1R1/CCL28/PIK3CD/ICAM1/RIPOR2
GOBP_CELLULAR_RESPONSE_TO_TOPOLOGICALLY_INCORRECT_PROTEIN	GOBP_CELLULAR_RESPONSE_TO_TOPOLOGICALLY_INCORRECT_PROTEIN	10	-0.626727804729557	-1.59922572342203	0.040213364684326	0.332210408250365	0.300099736450194	198	tags=40%, list=18%, signal=33%	BAG3/ATF3/LMNA/HSPA1B
GOBP_INTRACELLULAR_TRANSPORT	GOBP_INTRACELLULAR_TRANSPORT	76	-0.302002809647854	-1.33692852950426	0.0407265151742483	0.333957424428836	0.301677890179617	309	tags=49%, list=28%, signal=38%	GBF1/GGA1/RAB9B/RAB8A/SRSF1/RAB21/MIEF1/UBE2O/YWHAZ/RAB35/THOC6/INPP5F/RDX/PRKAA2/STAT3/BAG3/AP3D1/ZC3H11A/TINAGL1/LMAN1/KCNB1/HGS/POLR2D/TBC1D10B/TRARG1/KIF1A/VPS13C/NUP210/BACH2/EPS15/RAB11FIP3/EIF5A/KIF1C/ALKBH5/SMG5/SUN2/ZC3H12A
GOBP_REGULATION_OF_PROTEIN_BINDING	GOBP_REGULATION_OF_PROTEIN_BINDING	13	0.594437648478699	1.54438301043807	0.0414320191002378	0.335514191492868	0.303084183823729	146	tags=46%, list=13%, signal=40%	TNFSF11/IFIT2/ANXA2/BMP4/IL10/LOX
GOBP_POSITIVE_REGULATION_OF_BIOSYNTHETIC_PROCESS	GOBP_POSITIVE_REGULATION_OF_BIOSYNTHETIC_PROCESS	98	-0.301461549807832	-1.37902746442813	0.0415225331838509	0.335514191492868	0.303084183823729	296	tags=39%, list=27%, signal=31%	NEUROD2/NKX2-3/UBP1/ADM/AHR/CYTL1/VEGFA/PKIB/FOXK1/NR5A2/ZNF395/CSRNP1/PTK2B/STAT3/PPARGC1B/AP3D1/POLR2D/MYC/RXRB/SKI/ATF3/SLC6A9/SORBS1/MEPCE/TAF6L/ICAM1/JUND/DGAT2/NOG/EIF5A/HOXA13/GPT/KLF14/TGFB1I1/HAND2/TYRP1/LGR4/ZC3H12A
GOBP_CELLULAR_RESPONSE_TO_PEPTIDE_HORMONE_STIMULUS	GOBP_CELLULAR_RESPONSE_TO_PEPTIDE_HORMONE_STIMULUS	18	-0.518928739543043	-1.61622373301269	0.0420030649053502	0.33584072716658	0.303379157332051	302	tags=50%, list=28%, signal=37%	RAB8A/SOCS1/SOCS3/STAT3/BCAR1/TRARG1/SORBS1/GPT/PIK3R3
GOBP_POSITIVE_REGULATION_OF_CYTOSKELETON_ORGANIZATION	GOBP_POSITIVE_REGULATION_OF_CYTOSKELETON_ORGANIZATION	12	-0.579590340893933	-1.56383441446771	0.0424463690204462	0.33584072716658	0.303379157332051	235	tags=42%, list=22%, signal=33%	NES/PTK2B/SCIN/ICAM1/HSPA1B
GOBP_MONONUCLEAR_CELL_MIGRATION	GOBP_MONONUCLEAR_CELL_MIGRATION	15	-0.535730610181799	-1.59301513085028	0.0424730820264871	0.33584072716658	0.303379157332051	215	tags=53%, list=20%, signal=43%	PTK2B/CCL8/OXSR1/PIK3CD/ICAM1/C10orf99/RIPOR2/SAA1
GOMF_SERINE_HYDROLASE_ACTIVITY	GOMF_SERINE_HYDROLASE_ACTIVITY	12	0.600841456929181	1.54550633757516	0.043338683788122	0.339177538200739	0.306393440109069	263	tags=42%, list=24%, signal=32%	PRSS12/RHBDL2/KLK1/DPP6/KLK4
GOBP_REGULATION_OF_MEMBRANE_POTENTIAL	GOBP_REGULATION_OF_MEMBRANE_POTENTIAL	25	0.491152286790468	1.49047018813701	0.0438015797321002	0.339177538200739	0.306393440109069	285	tags=44%, list=26%, signal=33%	ADCYAP1/GLRB/SCN11A/GABRR2/KCNK1/CFTR/SCN3B/SCN3A/KCNA5/ANK2/ANK3
GOCC_LIPID_DROPLET	GOCC_LIPID_DROPLET	11	-0.566575218700005	-1.48899630040588	0.0440135565041317	0.339177538200739	0.306393440109069	87	tags=36%, list=8%, signal=34%	IRAK1/DGAT2/G0S2/METTL7A
GOBP_LIPID_BIOSYNTHETIC_PROCESS	GOBP_LIPID_BIOSYNTHETIC_PROCESS	33	-0.399256984181363	-1.46800462147046	0.0441206553757059	0.339177538200739	0.306393440109069	111	tags=27%, list=10%, signal=25%	PIK3CD/SORBS1/B3GALT1/DGAT2/ELOVL7/GPD1/PLPP2/PIK3R3/CYP1A1
GOCC_VACUOLAR_LUMEN	GOCC_VACUOLAR_LUMEN	11	0.620667692767621	1.55249450617016	0.0446644710204812	0.340990133928777	0.308030834624009	72	tags=45%, list=7%, signal=43%	CTSB/LIPA/CTSL/NSG1/ANXA2
GOBP_REGULATION_OF_SYNAPSE_STRUCTURE_OR_ACTIVITY	GOBP_REGULATION_OF_SYNAPSE_STRUCTURE_OR_ACTIVITY	15	0.549633506998089	1.47735216208195	0.0465116279069767	0.346151705174431	0.312693500609242	183	tags=47%, list=17%, signal=39%	ROBO2/PCDH8/IL10/CTTNBP2/EPHA7/LRP4/SRPX2
GOMF_TRANSCRIPTION_REGULATOR_ACTIVITY	GOMF_TRANSCRIPTION_REGULATOR_ACTIVITY	91	-0.292523352552253	-1.32867558541965	0.0467921663704129	0.346151705174431	0.312693500609242	232	tags=38%, list=21%, signal=33%	PPP1R13L/NEUROD2/NKX2-3/UBP1/CC2D1B/AHR/FOXK1/NR5A2/ZNF232/PKNOX2/ZNF395/CSRNP1/STAT3/PPARGC1B/ZBED6/DBX2/MYC/RXRB/ZNF628/ATN1/SKI/ATF3/ZFP2/NAB2/MSX2/TAF6L/JUND/BACH2/HOXA13/KLF14/TGFB1I1/HAND2/TOB2/ZNF524/WTIP
GOBP_VASCULAR_PROCESS_IN_CIRCULATORY_SYSTEM	GOBP_VASCULAR_PROCESS_IN_CIRCULATORY_SYSTEM	15	-0.531553349300265	-1.58059388841365	0.0469833857360102	0.346151705174431	0.312693500609242	276	tags=47%, list=25%, signal=35%	ADM/TFRC/VEGFA/ABCC2/SLC6A9/ICAM1/ADRA2C
GOBP_POSITIVE_REGULATION_OF_ANION_TRANSPORT	GOBP_POSITIVE_REGULATION_OF_ANION_TRANSPORT	27	0.481725621594902	1.4794467214898	0.0474653270197855	0.346151705174431	0.312693500609242	217	tags=37%, list=20%, signal=30%	ADCYAP1/TNFSF11/GRP/EXPH5/ANXA2/CRH/CFTR/HIF1A/TFDP2/NMU
GOBP_NEGATIVE_REGULATION_OF_CELL_DEVELOPMENT	GOBP_NEGATIVE_REGULATION_OF_CELL_DEVELOPMENT	12	0.606399406016811	1.55980269718848	0.0475411519239301	0.346151705174431	0.312693500609242	158	tags=42%, list=14%, signal=36%	ADCYAP1/MCF2/BRINP1/EPHA7/LRP4
GOBP_CELL_CELL_ADHESION	GOBP_CELL_CELL_ADHESION	61	0.373807860636802	1.35751279567296	0.0476858345021038	0.346151705174431	0.312693500609242	285	tags=39%, list=26%, signal=31%	CTNND2/TNFSF11/ROBO2/ADAM19/ANXA2/BMP4/PCDH8/IL10/CADM1/COL13A1/VSIG4/PTPN22/EPHA7/MEGF10/HAS2/SRPX2/PCDH7/BTLA/IL27RA/FGL1/LRFN5/CD40LG/TNFRSF13C/ANK3
GOBP_NEGATIVE_REGULATION_OF_CATABOLIC_PROCESS	GOBP_NEGATIVE_REGULATION_OF_CATABOLIC_PROCESS	14	0.584116522423633	1.54759706064124	0.047724933160715	0.346151705174431	0.312693500609242	143	tags=29%, list=13%, signal=25%	ANXA2/IL10/ETFBKMT/PTPN22
GOBP_SODIUM_ION_TRANSPORT	GOBP_SODIUM_ION_TRANSPORT	15	0.546424265828171	1.46872608794227	0.0481727574750831	0.346151705174431	0.312693500609242	341	tags=73%, list=31%, signal=51%	SCN11A/KCNK1/SLC9A7/SCN3B/SLC38A7/FXYD2/SCN3A/SLC20A2/ANK3/FXYD6/ATP4B
GOCC_RECEPTOR_COMPLEX	GOCC_RECEPTOR_COMPLEX	24	0.498074893532202	1.50239008465982	0.0491920736981527	0.346151705174431	0.312693500609242	214	tags=38%, list=20%, signal=31%	CALCR/GRIA2/KLRC1/GABRR2/EPHA7/TRBV6-6/LIFR/GPR37/IL27RA
GOBP_NUCLEAR_EXPORT	GOBP_NUCLEAR_EXPORT	13	-0.544843956809338	-1.52978582140651	0.0497359002486619	0.346151705174431	0.312693500609242	230	tags=62%, list=21%, signal=49%	THOC6/BAG3/ZC3H11A/POLR2D/NUP210/EIF5A/ALKBH5/SMG5
GOBP_ESTABLISHMENT_OF_PROTEIN_LOCALIZATION	GOBP_ESTABLISHMENT_OF_PROTEIN_LOCALIZATION	96	-0.292071225749651	-1.33445846437762	0.0497621482046658	0.346151705174431	0.312693500609242	239	tags=34%, list=22%, signal=29%	YWHAZ/ATG16L1/RAB35/THOC6/RDX/STAT3/BAG3/CBLN4/AP3D1/ZC3H11A/ZBED6/LMAN1/KCNB1/HGS/POLR2D/CACNG7/TBC1D10B/CACNA1C/TRARG1/RAP2A/PIM3/KIF1A/VPS13C/NUP210/EPS15/RAB11FIP3/EIF5A/ALKBH5/ADRA2C/SMG5/RIPOR2/ZC3H12A/SAA1
GOMF_GATED_CHANNEL_ACTIVITY	GOMF_GATED_CHANNEL_ACTIVITY	25	0.486667309077426	1.4768598970816	0.0499667520241079	0.346151705174431	0.312693500609242	197	tags=40%, list=18%, signal=34%	GRIA2/TRPM3/GLRB/SCN11A/GABRR2/MCOLN3/KCNK1/CFTR/SCN3B/SCN3A
GOBP_REGULATION_OF_CELL_JUNCTION_ASSEMBLY	GOBP_REGULATION_OF_CELL_JUNCTION_ASSEMBLY	11	0.604563659623281	1.51221301049203	0.0503246753246753	0.346151705174431	0.312693500609242	248	tags=36%, list=23%, signal=28%	ROBO2/EPHA7/SRPX2/LRFN5
GOMF_CATALYTIC_ACTIVITY_ACTING_ON_RNA	GOMF_CATALYTIC_ACTIVITY_ACTING_ON_RNA	10	-0.610665112959056	-1.55823844046931	0.0503570297267938	0.346151705174431	0.312693500609242	182	tags=60%, list=17%, signal=50%	POLR2D/FTSJ1/SLFN13/MEPCE/ALKBH5/ZC3H12A
GOBP_CELLULAR_RESPONSE_TO_MOLECULE_OF_BACTERIAL_ORIGIN	GOBP_CELLULAR_RESPONSE_TO_MOLECULE_OF_BACTERIAL_ORIGIN	16	-0.508790245889879	-1.54535600081518	0.0507419793862093	0.346151705174431	0.312693500609242	92	tags=44%, list=8%, signal=41%	TNFRSF1B/ABCC2/CXCL3/IRAK1/ICAM1/CXCL2/ZC3H12A
GOBP_PROTEASOMAL_PROTEIN_CATABOLIC_PROCESS	GOBP_PROTEASOMAL_PROTEIN_CATABOLIC_PROCESS	16	-0.504933437201689	-1.53364165979069	0.0507419793862093	0.346151705174431	0.312693500609242	17	tags=12%, list=2%, signal=12%	TMUB1/HSPA1B
GOBP_HEAD_DEVELOPMENT	GOBP_HEAD_DEVELOPMENT	45	0.410461177197829	1.42987181327657	0.0507757404795487	0.346151705174431	0.312693500609242	165	tags=27%, list=15%, signal=24%	ADCYAP1/ROBO2/TIPARP/CRH/BMP4/FZD3/COL2A1/NDNF/ARMC4/CTTNBP2/EPHA7/HIF1A
GOBP_RESPONSE_TO_CORTICOSTEROID	GOBP_RESPONSE_TO_CORTICOSTEROID	10	0.64883413788834	1.56152024564296	0.0509690405993064	0.346151705174431	0.312693500609242	89	tags=40%, list=8%, signal=37%	ADCYAP1/CALCR/CRH/IL10
GOBP_DEVELOPMENT_OF_PRIMARY_SEXUAL_CHARACTERISTICS	GOBP_DEVELOPMENT_OF_PRIMARY_SEXUAL_CHARACTERISTICS	16	0.565694194267901	1.53698838896298	0.0517019040201903	0.347001942701273	0.313461556189045	182	tags=38%, list=17%, signal=32%	ADCYAP1/ROBO2/MMP19/TIPARP/ADAM29/FST
GOBP_PEPTIDE_METABOLIC_PROCESS	GOBP_PEPTIDE_METABOLIC_PROCESS	30	-0.398449272268404	-1.43003776297644	0.0518896936680455	0.347001942701273	0.313461556189045	215	tags=37%, list=20%, signal=30%	EEFSEC/PTK2B/STAT3/POLR2D/FTSJ1/EIF4H/EIF5A/MRPL49/GTPBP1/ZC3H12A/TRHDE
GOBP_MAINTENANCE_OF_LOCATION	GOBP_MAINTENANCE_OF_LOCATION	28	-0.426827577472227	-1.50927100227648	0.0520920199776255	0.347001942701273	0.313461556189045	229	tags=43%, list=21%, signal=35%	CHERP/RASA3/PTK2B/APOC4/AP3D1/SCIN/CACNA1C/VPS13C/DGAT2/SELENON/SUN2/ZC3H12A
GOBP_POSITIVE_REGULATION_OF_NERVOUS_SYSTEM_DEVELOPMENT	GOBP_POSITIVE_REGULATION_OF_NERVOUS_SYSTEM_DEVELOPMENT	17	0.525553865103802	1.44459633557481	0.0524590163934426	0.347001942701273	0.313461556189045	343	tags=59%, list=31%, signal=41%	ROBO2/PTPRZ1/MME/FZD3/HIF1A/SRPX2/ISLR2/GLI3/ASCL1/SS18L1
GOBP_SENSORY_PERCEPTION_OF_LIGHT_STIMULUS	GOBP_SENSORY_PERCEPTION_OF_LIGHT_STIMULUS	10	0.603810490295847	1.45316383659645	0.0528109028960818	0.347001942701273	0.313461556189045	399	tags=80%, list=37%, signal=51%	GLRB/GABRR2/COL2A1/RDH5/MYO7A/RDH12/DHRS3/CPLX4
GOBP_CELL_MIGRATION	GOBP_CELL_MIGRATION	93	-0.287829922662172	-1.30523414197246	0.0531583551909599	0.347001942701273	0.313461556189045	224	tags=26%, list=21%, signal=22%	RDX/PTK2B/STAT3/IL1R1/CCL28/CCL8/OXSR1/PIK3CD/BCAR1/ADAM15/RAP2A/LAMC2/CXCL3/ICAM1/C10orf99/LMNA/NOG/HAND2/SUN2/CXCL2/PIK3R3/RIPOR2/ZC3H12A/SAA1
GOBP_BIOLOGICAL_ADHESION	GOBP_BIOLOGICAL_ADHESION	107	0.326843411688725	1.30137575332165	0.0541561712846348	0.347001942701273	0.313461556189045	264	tags=32%, list=24%, signal=27%	CTNND2/CLEC4A/TNFSF11/MYBPC2/ROBO2/SERPINI2/ADAM19/LAMC1/ANXA2/BMP4/PCDH8/SIGLEC6/IL10/CADM1/COL13A1/VSIG4/HAS1/NDNF/TNFRSF12A/CNTN3/PTPN22/EPHA7/MEGF10/HAS2/SRPX2/PCDH7/BTLA/IL27RA/MUC4/FGL1/LRFN5/COL6A1/COL6A2/CD40LG
GOBP_CELL_CHEMOTAXIS	GOBP_CELL_CHEMOTAXIS	24	-0.441244914631825	-1.49141874127919	0.0543269719950645	0.347001942701273	0.313461556189045	215	tags=46%, list=20%, signal=38%	PTK2B/CCL28/CCL8/OXSR1/PIK3CD/BCAR1/CXCL3/C10orf99/CXCL2/RIPOR2/SAA1
GOMF_CARBOXYLIC_ESTER_HYDROLASE_ACTIVITY	GOMF_CARBOXYLIC_ESTER_HYDROLASE_ACTIVITY	10	0.602612675145359	1.45028110817819	0.0545144804088586	0.347001942701273	0.313461556189045	186	tags=60%, list=17%, signal=50%	NDST3/PLAAT2/LIPA/LIPC/PLA2G4F/PLAAT1
GOBP_POSITIVE_REGULATION_OF_PROTEIN_CONTAINING_COMPLEX_ASSEMBLY	GOBP_POSITIVE_REGULATION_OF_PROTEIN_CONTAINING_COMPLEX_ASSEMBLY	17	-0.486467924371273	-1.50010681178022	0.0548457735140658	0.347001942701273	0.313461556189045	333	tags=47%, list=30%, signal=33%	MPP7/PPP2R5B/TFRC/VEGFA/PTK2B/SCIN/ICAM1/HSPA1B
GOBP_REGULATION_OF_CELL_CYCLE_PHASE_TRANSITION	GOBP_REGULATION_OF_CELL_CYCLE_PHASE_TRANSITION	23	-0.428119754969147	-1.43001525416934	0.0550734746165011	0.347001942701273	0.313461556189045	119	tags=26%, list=11%, signal=24%	DCUN1D3/MEPCE/C10orf99/PLPP2/CDK10/CYP1A1
GOBP_LIPID_MODIFICATION	GOBP_LIPID_MODIFICATION	21	-0.4490080227632	-1.45897701017436	0.0551402832100776	0.347001942701273	0.313461556189045	258	tags=43%, list=24%, signal=33%	SOCS1/INPP5F/SOCS3/PIK3CD/B3GALT1/DGAT2/PLPP2/PIK3R3/CYP1A1
GOCC_INTRINSIC_COMPONENT_OF_ORGANELLE_MEMBRANE	GOCC_INTRINSIC_COMPONENT_OF_ORGANELLE_MEMBRANE	24	-0.440672687759225	-1.4894846002755	0.055169233889272	0.347001942701273	0.313461556189045	134	tags=50%, list=12%, signal=45%	DNAJC5/SFXN3/SCD/ADCK1/PET100/RAB35/SLC6A9/SLC35B2/DGAT2/ENTPD4/ELOVL7/SUN2
GOMF_METALLOPEPTIDASE_ACTIVITY	GOMF_METALLOPEPTIDASE_ACTIVITY	14	0.56609284649584	1.49984393807579	0.0559210526315789	0.349743532560214	0.315938150460898	134	tags=50%, list=12%, signal=44%	MMP19/ADAM19/ADAMTS4/MME/ADAM11/MMP16/ADAM29
GOMF_TRANSFERASE_ACTIVITY_TRANSFERRING_PHOSPHORUS_CONTAINING_GROUPS	GOMF_TRANSFERASE_ACTIVITY_TRANSFERRING_PHOSPHORUS_CONTAINING_GROUPS	38	-0.369528242597089	-1.39171482400775	0.0563219194967067	0.350271712825024	0.316415278071386	221	tags=34%, list=20%, signal=28%	PRKAA2/PTK2B/ULK1/POLR2D/CCL8/OXSR1/PIK3CD/ULK3/PIM3/SGK2/IRAK1/CDK10/PIK3R3
GOBP_NEGATIVE_REGULATION_OF_PROTEIN_MODIFICATION_PROCESS	GOBP_NEGATIVE_REGULATION_OF_PROTEIN_MODIFICATION_PROCESS	28	-0.420252965358193	-1.48602304001103	0.0580210690325955	0.356657039612726	0.322183414284305	277	tags=50%, list=25%, signal=38%	CRTAP/PKIB/DUSP21/SOCS1/INPP5F/SOCS3/PRKAA2/SKI/PTPRQ/DCUN1D3/CRY2/NOG/ZC3H12A/HSPA1B
GOBP_POSITIVE_REGULATION_OF_SIGNALING	GOBP_POSITIVE_REGULATION_OF_SIGNALING	99	-0.286904647145274	-1.32035266638382	0.0581092397692353	0.356657039612726	0.322183414284305	177	tags=29%, list=16%, signal=27%	CCL8/CACNG7/SKI/GADD45B/PIK3CD/SECTM1/ATF3/NRG4/FZD9/ULK3/SLC35B2/LIMS2/SORBS1/LGR5/IRAK1/ICAM1/SCUBE1/EPS15/KLF14/TGFB1I1/HAND2/ADRA2C/LILRA5/CDK10/LGR4/G0S2/ZC3H12A/HSPA1B/SAA1
GOMF_EXTRACELLULAR_MATRIX_STRUCTURAL_CONSTITUENT	GOMF_EXTRACELLULAR_MATRIX_STRUCTURAL_CONSTITUENT	22	0.507795675054431	1.48476373959885	0.0583151979854592	0.356657039612726	0.322183414284305	261	tags=59%, list=24%, signal=46%	MFAP5/COL9A1/LAMC1/PXDN/COL13A1/COL2A1/SRPX2/AEBP1/MUC4/COL4A2/ELN/COL6A1/COL6A2
GOBP_POSITIVE_REGULATION_OF_CELLULAR_COMPONENT_BIOGENESIS	GOBP_POSITIVE_REGULATION_OF_CELLULAR_COMPONENT_BIOGENESIS	26	-0.426555479913106	-1.47310311686163	0.0588857090036409	0.357334988571901	0.322795834301627	343	tags=46%, list=31%, signal=32%	ARAP1/MPP7/PPP2R5B/TFRC/VEGFA/PTK2B/ULK1/HGS/SCIN/ICAM1/RIPOR2/HSPA1B
GOBP_PROTEIN_POLYMERIZATION	GOBP_PROTEIN_POLYMERIZATION	19	-0.447101198570772	-1.41155812551257	0.0594392353309136	0.357334988571901	0.322795834301627	224	tags=32%, list=21%, signal=26%	RDX/PTK2B/SCIN/ICAM1/KANK3/HSPA1B
GOBP_NEGATIVE_REGULATION_OF_PEPTIDASE_ACTIVITY	GOBP_NEGATIVE_REGULATION_OF_PEPTIDASE_ACTIVITY	10	0.6014498033362	1.44748247634449	0.0596252129471891	0.357334988571901	0.322795834301627	72	tags=30%, list=7%, signal=28%	SERPINI2/ITIH6/ANXA2
GOCC_CELL_BODY	GOCC_CELL_BODY	31	0.465918608034214	1.50453930811415	0.0597172293458009	0.357334988571901	0.322795834301627	181	tags=39%, list=17%, signal=33%	ADCYAP1/CTNND2/GRIA2/CRH/BRINP1/MME/FZD3/KCNK1/EPHA7/LRP4/RDH5/SLC38A7
GOBP_POSITIVE_REGULATION_OF_CELL_CYCLE_PROCESS	GOBP_POSITIVE_REGULATION_OF_CELL_CYCLE_PROCESS	13	-0.5314241712827	-1.49210641362673	0.0603662860549757	0.357355500870899	0.322814363930351	106	tags=54%, list=10%, signal=49%	PPP2R5B/CDC25B/RDX/MEPCE/HOXA13/CDK10/CYP1A1
GOBP_RESPONSE_TO_TEMPERATURE_STIMULUS	GOBP_RESPONSE_TO_TEMPERATURE_STIMULUS	13	-0.532593879548953	-1.49539066244427	0.0603662860549757	0.357355500870899	0.322814363930351	202	tags=54%, list=18%, signal=44%	ABCC2/BAG3/POLR2D/IRAK1/NUP210/TGFB1I1/HSPA1B
GOCC_POLYMERIC_CYTOSKELETAL_FIBER	GOCC_POLYMERIC_CYTOSKELETAL_FIBER	27	-0.422143488265469	-1.47998391702942	0.0615624495063546	0.362498040444333	0.327459837799759	174	tags=26%, list=16%, signal=22%	TPGS1/FBF1/KIF1A/LMNA/KIF1C/SYNM/SAA1
GOBP_CARBOHYDRATE_METABOLIC_PROCESS	GOBP_CARBOHYDRATE_METABOLIC_PROCESS	37	-0.366296891092943	-1.37091500516274	0.0624166045653679	0.363111083075759	0.328013625181354	139	tags=32%, list=13%, signal=29%	ATF3/POFUT1/PPP1R3B/CHIA/SORBS1/B3GALT1/SLC25A10/MPDU1/NUP210/DGAT2/GPT/GPD1
GOBP_DETECTION_OF_STIMULUS_INVOLVED_IN_SENSORY_PERCEPTION	GOBP_DETECTION_OF_STIMULUS_INVOLVED_IN_SENSORY_PERCEPTION	10	-0.590328951512277	-1.50634651504981	0.0626506024096386	0.363111083075759	0.328013625181354	148	tags=60%, list=14%, signal=52%	OR10J1/OR9K2/OR10H5/OR2T6/OR5T2/OR52E1
GOMF_OLFACTORY_RECEPTOR_ACTIVITY	GOMF_OLFACTORY_RECEPTOR_ACTIVITY	10	-0.590328951512277	-1.50634651504981	0.0626506024096386	0.363111083075759	0.328013625181354	148	tags=60%, list=14%, signal=52%	OR10J1/OR9K2/OR10H5/OR2T6/OR5T2/OR52E1
GOCC_DISTAL_AXON	GOCC_DISTAL_AXON	11	0.592170365254542	1.48121329575737	0.0633116883116883	0.365031452922078	0.329748376623377	4	tags=18%, list=0%, signal=18%	ADCYAP1/PRSS12
GOCC_NUCLEAR_SPECK	GOCC_NUCLEAR_SPECK	21	-0.439284964545461	-1.42738354705321	0.0646607554977282	0.370531530325345	0.33471682956219	259	tags=52%, list=24%, signal=41%	RMI2/CMYA5/THOC6/PRKAA2/ZNF395/POLR2D/MSX2/CRY2/LMNA/ALKBH5/HSPA1B
GOBP_PLACENTA_DEVELOPMENT	GOBP_PLACENTA_DEVELOPMENT	11	0.58606915817256	1.46595216554847	0.0649350649350649	0.370531530325345	0.33471682956219	165	tags=36%, list=15%, signal=31%	ADAM19/IL10/MME/HIF1A
GOBP_REGULATION_OF_APOPTOTIC_SIGNALING_PATHWAY	GOBP_REGULATION_OF_APOPTOTIC_SIGNALING_PATHWAY	18	-0.454752744251919	-1.41634510079324	0.0652741514360313	0.370556336613778	0.334739238133494	139	tags=33%, list=13%, signal=30%	ATF3/FZD9/ICAM1/NOG/G0S2/HSPA1B
GOBP_POSITIVE_REGULATION_OF_ION_TRANSPORT	GOBP_POSITIVE_REGULATION_OF_ION_TRANSPORT	35	0.453103657870205	1.4852144873535	0.0662986771326975	0.374452222377021	0.338258556799477	217	tags=37%, list=20%, signal=31%	ADCYAP1/CALCR/TNFSF11/GRP/EXPH5/ANXA2/CRH/CFTR/SCN3B/HIF1A/FXYD2/TFDP2/NMU
GOMF_GUANYL_NUCLEOTIDE_BINDING	GOMF_GUANYL_NUCLEOTIDE_BINDING	19	-0.439379522193218	-1.38717976314594	0.0671834625322997	0.376155473078738	0.339797175319547	304	tags=58%, list=28%, signal=43%	RAB9B/RAB8A/RAB21/MIEF1/EEFSEC/RAB35/CNGA2/ATL3/RAP2A/RRAD/GTPBP1
GOBP_PROTEIN_AUTOPHOSPHORYLATION	GOBP_PROTEIN_AUTOPHOSPHORYLATION	16	-0.482471323416967	-1.46541715547162	0.0672798407132703	0.376155473078738	0.339797175319547	267	tags=50%, list=24%, signal=38%	VEGFA/PTK2B/ULK1/OXSR1/RAP2A/ULK3/PIM3/IRAK1
GOBP_GLYCEROLIPID_BIOSYNTHETIC_PROCESS	GOBP_GLYCEROLIPID_BIOSYNTHETIC_PROCESS	13	-0.524191080928302	-1.47179770150683	0.0681818181818182	0.379282777523983	0.342622201918684	227	tags=46%, list=21%, signal=37%	MOGAT1/INPP5F/PIK3CD/DGAT2/GPD1/PIK3R3
GOMF_SEQUENCE_SPECIFIC_DNA_BINDING	GOMF_SEQUENCE_SPECIFIC_DNA_BINDING	74	-0.299237451490503	-1.32221109185088	0.0700904501724915	0.38795064170474	0.350452250862457	296	tags=39%, list=27%, signal=31%	NEUROD2/NKX2-3/UBP1/CC2D1B/AHR/FOXK1/NR5A2/ZNF232/PKNOX2/ZNF395/CSRNP1/STAT3/ZBED6/MYC/RXRB/ZNF628/SKI/ATF3/ZFP2/MSX2/CRY2/JUND/BACH2/HOXA13/KLF14/RBBP4/HAND2/SMG5/ZNF524
GOBP_REGULATION_OF_PROTEIN_POLYMERIZATION	GOBP_REGULATION_OF_PROTEIN_POLYMERIZATION	17	-0.47248266893263	-1.45698089145339	0.0717211534255388	0.39300344093069	0.355016658473975	224	tags=35%, list=21%, signal=28%	RDX/PTK2B/SCIN/ICAM1/KANK3/HSPA1B
GOBP_REGULATION_OF_CELL_MORPHOGENESIS	GOBP_REGULATION_OF_CELL_MORPHOGENESIS	16	-0.480726640654474	-1.46011800518657	0.0717901756491744	0.39300344093069	0.355016658473975	282	tags=62%, list=26%, signal=47%	CRK/ARAP1/RAB21/VEGFA/RDX/PTK2B/CACNG7/LIMS2/ICAM1/WTIP
GOBP_INNATE_IMMUNE_RESPONSE	GOBP_INNATE_IMMUNE_RESPONSE	40	-0.364054262999176	-1.37166807668743	0.0722252267084357	0.39300344093069	0.355016658473975	177	tags=42%, list=16%, signal=37%	SOCS1/MNDA/SOCS3/PTK2B/CCL8/PIK3CD/ADAM15/LAG3/ZC3HAV1/IRAK1/ICAM1/NAIP/DEFB123/MUC15/LILRA5/LGR4/SAA1
GOBP_CELL_GROWTH	GOBP_CELL_GROWTH	27	-0.390839374699145	-1.3702354881116	0.0724233983286908	0.39300344093069	0.355016658473975	282	tags=41%, list=26%, signal=31%	ATAD3A/RAB21/VEGFA/PTK2B/ULK1/CACNG7/BCAR1/ADAM15/DCUN1D3/SGK2/HSPA1B
GOCC_PLASMA_MEMBRANE_PROTEIN_COMPLEX	GOCC_PLASMA_MEMBRANE_PROTEIN_COMPLEX	37	0.417087513789361	1.38440985255183	0.0729166666666667	0.39375	0.355691056910569	214	tags=32%, list=20%, signal=27%	CALCR/GRIA2/GLRB/SCN11A/COL13A1/KCNK1/SCN3B/DPP6/TRBV6-6/FXYD2/SCN3A/IL27RA
GOBP_RESPONSE_TO_PEPTIDE	GOBP_RESPONSE_TO_PEPTIDE	31	-0.392988524675693	-1.41284156266594	0.0735736710689583	0.395369193559888	0.357153743053196	276	tags=48%, list=25%, signal=37%	ADM/SOCS1/GCNT1/SOCS3/STAT3/ABCC2/BCAR1/TRARG1/SORBS1/VPS13C/ICAM1/JUND/GPT/RBBP4/PIK3R3
GOMF_DNA_BINDING_TRANSCRIPTION_ACTIVATOR_ACTIVITY	GOMF_DNA_BINDING_TRANSCRIPTION_ACTIVATOR_ACTIVITY	27	-0.410683776880639	-1.43980755753366	0.0741260373412512	0.396133379067595	0.35784406419837	296	tags=44%, list=27%, signal=33%	NEUROD2/UBP1/NR5A2/ZNF395/CSRNP1/STAT3/MYC/RXRB/ATF3/JUND/HOXA13/HAND2
GOBP_EXTRACELLULAR_MATRIX_DISASSEMBLY	GOBP_EXTRACELLULAR_MATRIX_DISASSEMBLY	10	0.629517387900113	1.51503148306828	0.0746435566899884	0.396133379067595	0.35784406419837	130	tags=50%, list=12%, signal=44%	MMP19/ADAMTS4/CTSL/LAMC1/MMP16
GOBP_REGULATION_OF_CARBOHYDRATE_METABOLIC_PROCESS	GOBP_REGULATION_OF_CARBOHYDRATE_METABOLIC_PROCESS	17	-0.469613267441642	-1.44813260258023	0.0747894094174593	0.396133379067595	0.35784406419837	255	tags=53%, list=23%, signal=41%	FOXK1/PRKAA2/PTK2B/PPP1R3B/SORBS1/NUP210/DGAT2/GPT/GPD1
GOBP_POSITIVE_REGULATION_OF_ERK1_AND_ERK2_CASCADE	GOBP_POSITIVE_REGULATION_OF_ERK1_AND_ERK2_CASCADE	12	0.571731094652942	1.47062760065015	0.0754414125200642	0.397684017427196	0.359244821524115	167	tags=50%, list=15%, signal=43%	ADCYAP1/CALCR/TNFSF11/BMP4/PTPN22/PRXL2C
GOMF_CIS_REGULATORY_REGION_SEQUENCE_SPECIFIC_DNA_BINDING	GOMF_CIS_REGULATORY_REGION_SEQUENCE_SPECIFIC_DNA_BINDING	57	-0.319026430610449	-1.31592974150059	0.0759481765387674	0.397703382388163	0.359262314713788	296	tags=42%, list=27%, signal=32%	NEUROD2/NKX2-3/UBP1/CC2D1B/AHR/FOXK1/NR5A2/ZNF232/PKNOX2/ZNF395/STAT3/MYC/RXRB/ZNF628/SKI/ATF3/ZFP2/JUND/BACH2/HOXA13/KLF14/RBBP4/HAND2/ZNF524
GOBP_CELL_JUNCTION_ORGANIZATION	GOBP_CELL_JUNCTION_ORGANIZATION	45	0.389647232785314	1.3573649013154	0.076163610719323	0.397703382388163	0.359262314713788	183	tags=27%, list=17%, signal=23%	CTNND2/ROBO2/GLRB/LAMC1/PCDH8/IL10/RAB39B/CADM1/CTTNBP2/EPHA7/LRP4/SRPX2
GOMF_KINASE_ACTIVITY	GOMF_KINASE_ACTIVITY	34	-0.380112616324962	-1.39816159789686	0.0765651695428361	0.397923205088824	0.35946088987247	221	tags=35%, list=20%, signal=29%	PRKAA2/PTK2B/ULK1/CCL8/OXSR1/PIK3CD/ULK3/PIM3/SGK2/IRAK1/CDK10/PIK3R3
GOBP_AGING	GOBP_AGING	22	-0.416036365077034	-1.37115407692489	0.0773333333333333	0.398316062176166	0.359815774323546	128	tags=27%, list=12%, signal=25%	ULK3/IRAK1/ICAM1/JUND/LMNA/CYP1A1
GOCC_NUCLEAR_ENVELOPE	GOCC_NUCLEAR_ENVELOPE	19	-0.431694240575197	-1.36291630389007	0.0775193798449612	0.398316062176166	0.359815774323546	85	tags=21%, list=8%, signal=20%	NUP210/LMNA/EIF5A/SUN2
GOBP_METHYLATION	GOBP_METHYLATION	11	-0.55129386871695	-1.44883592480353	0.077720207253886	0.398316062176166	0.359815774323546	179	tags=45%, list=16%, signal=38%	FTSJ1/MYC/MEPCE/CYP1A1/METTL7A
GOBP_ESTABLISHMENT_OF_PROTEIN_LOCALIZATION_TO_ORGANELLE	GOBP_ESTABLISHMENT_OF_PROTEIN_LOCALIZATION_TO_ORGANELLE	20	-0.4305706846134	-1.37825496183373	0.0789473684210526	0.402740722774679	0.363812757700703	239	tags=50%, list=22%, signal=40%	YWHAZ/STAT3/BAG3/AP3D1/LMAN1/HGS/CACNG7/VPS13C/EPS15/ZC3H12A
GOBP_POSITIVE_REGULATION_OF_PROTEIN_METABOLIC_PROCESS	GOBP_POSITIVE_REGULATION_OF_PROTEIN_METABOLIC_PROCESS	76	-0.284044905553043	-1.25743114223674	0.0796279378426437	0.404068451815973	0.365012151595278	226	tags=32%, list=21%, signal=27%	SOCS3/RDX/PRKAA2/TNFRSF1B/PTK2B/STAT3/KHDC1L/DCUN1D2/POLR2D/MYC/GADD45B/SLC6A9/RAP2A/DCUN1D3/NAB2/IRAK1/ICAM1/EIF5A/ADRA2C/LILRA5/PIK3R3/ZC3H12A/HSPA1B/SAA1
GOCC_NUCLEAR_OUTER_MEMBRANE_ENDOPLASMIC_RETICULUM_MEMBRANE_NETWORK	GOCC_NUCLEAR_OUTER_MEMBRANE_ENDOPLASMIC_RETICULUM_MEMBRANE_NETWORK	62	-0.322924765177295	-1.34964888130918	0.0799376611993659	0.404068451815973	0.365012151595278	141	tags=21%, list=13%, signal=19%	ATL3/FZD9/SLC35B2/MPDU1/NUP210/DGAT2/EIF5A/OSBPL5/ELOVL7/PLPP2/SELENON/CYP1A1/ZC3H12A
GOBP_PROTEIN_PHOSPHORYLATION	GOBP_PROTEIN_PHOSPHORYLATION	86	-0.273609113414741	-1.23338763009699	0.0807189200756971	0.406162929653622	0.36690418216226	272	tags=37%, list=25%, signal=30%	TFRC/VEGFA/PKIB/DUSP21/SOCS1/YWHAZ/INPP5F/SOCS3/PRKAA2/PTK2B/STAT3/ULK1/HGS/CCL8/OXSR1/GADD45B/PIK3CD/PTPRQ/RAP2A/ULK3/PIM3/SGK2/NAB2/IRAK1/ICAM1/NOG/ADRA2C/LILRA5/CDK10/PIK3R3/ZC3H12A/SAA1
GOBP_POSITIVE_REGULATION_OF_NEUROGENESIS	GOBP_POSITIVE_REGULATION_OF_NEUROGENESIS	15	0.518754290926505	1.39435235212512	0.0813953488372093	0.407713353677786	0.368304745869725	343	tags=60%, list=31%, signal=42%	ROBO2/PTPRZ1/MME/FZD3/HIF1A/ISLR2/GLI3/ASCL1/SS18L1
GOBP_MUCOPOLYSACCHARIDE_METABOLIC_PROCESS	GOBP_MUCOPOLYSACCHARIDE_METABOLIC_PROCESS	14	0.541916995479681	1.43579083473971	0.0822368421052632	0.408152919081472	0.368701823921835	173	tags=43%, list=16%, signal=37%	NDST3/ITIH6/HAS1/NDNF/CHST9/HAS2
GOBP_SENSORY_PERCEPTION_OF_PAIN	GOBP_SENSORY_PERCEPTION_OF_PAIN	10	0.622626089327571	1.49844650146602	0.0828799629964218	0.408152919081472	0.368701823921835	217	tags=60%, list=20%, signal=49%	ADCYAP1/SCN11A/IL10/MME/SCN3B/NMU
GOBP_REGULATION_OF_MUSCLE_SYSTEM_PROCESS	GOBP_REGULATION_OF_MUSCLE_SYSTEM_PROCESS	14	-0.499012738838674	-1.4442254292589	0.083756345177665	0.408152919081472	0.368701823921835	69	tags=43%, list=6%, signal=41%	TNFRSF1B/CACNA1C/LMNA/HAND2/ADRA2C/ZC3H12A
GOBP_REGULATION_OF_INTRACELLULAR_SIGNAL_TRANSDUCTION	GOBP_REGULATION_OF_INTRACELLULAR_SIGNAL_TRANSDUCTION	104	-0.259827884866774	-1.20109960311622	0.0839966808261617	0.408152919081472	0.368701823921835	311	tags=40%, list=28%, signal=32%	APOL3/IL11/GBF1/PPP1R13L/NEUROD2/WNT7B/FBXL2/TFRC/VEGFA/DUSP21/CHERP/RMI2/YWHAZ/RASA3/INPP5F/RDX/PRKAA2/LRRC59/PTK2B/CCL8/MYC/GADD45B/PIK3CD/SSRP1/SECTM1/ATF3/NRG4/RAP2A/SLC35B2/IRAK1/ICAM1/RBBP4/HAND2/PDE4A/ADRA2C/LILRA5/CDK10/WTIP/RIPOR2/ZC3H12A/HSPA1B/SAA1
GOCC_ENDOCYTIC_VESICLE	GOCC_ENDOCYTIC_VESICLE	17	-0.436788641636531	-1.34691227067855	0.0841836734693878	0.408152919081472	0.368701823921835	68	tags=47%, list=6%, signal=45%	RAB9B/RAB8A/WNT7B/RAB35/INPP5F/RAB11FIP3/TYRP1/SAA1
GOBP_MAINTENANCE_OF_LOCATION_IN_CELL	GOBP_MAINTENANCE_OF_LOCATION_IN_CELL	20	-0.4235629803759	-1.3558233298589	0.0842105263157895	0.408152919081472	0.368701823921835	260	tags=45%, list=24%, signal=35%	CHERP/RASA3/PTK2B/AP3D1/SCIN/CACNA1C/VPS13C/SELENON/SUN2
GOMF_PROTEIN_HOMODIMERIZATION_ACTIVITY	GOMF_PROTEIN_HOMODIMERIZATION_ACTIVITY	35	-0.355282861366315	-1.32254786062666	0.0843373493975904	0.408152919081472	0.368701823921835	146	tags=31%, list=13%, signal=28%	S100A1/ATF3/FZD9/IRAK1/DGAT2/RAB11FIP3/NOG/HAND2/TYRP1/GPD1/ADRA2C
GOBP_CARBOHYDRATE_BIOSYNTHETIC_PROCESS	GOBP_CARBOHYDRATE_BIOSYNTHETIC_PROCESS	21	-0.431356212184134	-1.40162038285995	0.0844327176781003	0.408152919081472	0.368701823921835	139	tags=43%, list=13%, signal=38%	ATF3/PPP1R3B/SORBS1/B3GALT1/SLC25A10/MPDU1/DGAT2/GPT/GPD1
GOCC_LATE_ENDOSOME	GOCC_LATE_ENDOSOME	12	0.557108256564342	1.43301420250887	0.0850722311396469	0.408194871567955	0.368739721380267	221	tags=50%, list=20%, signal=40%	CTSL/NSG1/ANXA2/MCOLN3/CD1E/TSPAN15
GOBP_NEGATIVE_REGULATION_OF_IMMUNE_RESPONSE	GOBP_NEGATIVE_REGULATION_OF_IMMUNE_RESPONSE	10	0.581950897961441	1.4005553285072	0.0851788756388416	0.408194871567955	0.368739721380267	116	tags=40%, list=11%, signal=36%	ADCYAP1/KLRC1/IL10/VSIG4
GOBP_CELL_CELL_ADHESION_VIA_PLASMA_MEMBRANE_ADHESION_MOLECULES	GOBP_CELL_CELL_ADHESION_VIA_PLASMA_MEMBRANE_ADHESION_MOLECULES	13	0.541419205331509	1.40663806267787	0.0858085808580858	0.409440081939228	0.369864572664163	248	tags=46%, list=23%, signal=36%	ROBO2/PCDH8/IL10/CADM1/PCDH7/LRFN5
GOBP_REGULATION_OF_ORGANELLE_ASSEMBLY	GOBP_REGULATION_OF_ORGANELLE_ASSEMBLY	10	-0.56820075340095	-1.44988183713771	0.0867469879518072	0.412141268938415	0.372304669321061	224	tags=50%, list=21%, signal=40%	RDX/PRKAA2/ULK1/CDK10/HSPA1B
GOBP_POSITIVE_REGULATION_OF_ORGANELLE_ORGANIZATION	GOBP_POSITIVE_REGULATION_OF_ORGANELLE_ORGANIZATION	28	-0.37249924331605	-1.31716490681398	0.0873239436619718	0.413109425785482	0.373179246418683	273	tags=46%, list=25%, signal=36%	MIEF1/VEGFA/PKIB/YWHAZ/NES/PTK2B/ULK1/LMAN1/SCIN/ATL3/ICAM1/HOXA13/HSPA1B
GOMF_ENZYME_INHIBITOR_ACTIVITY	GOMF_ENZYME_INHIBITOR_ACTIVITY	18	0.485025609345886	1.35797084958104	0.0888529886914378	0.414089775561097	0.374064837905237	72	tags=22%, list=7%, signal=21%	SERPINI2/ITIH6/ANGPTL4/ANXA2
GOBP_SODIUM_ION_TRANSMEMBRANE_TRANSPORT	GOBP_SODIUM_ION_TRANSMEMBRANE_TRANSPORT	13	0.539122792052872	1.40067184963341	0.0891089108910891	0.414089775561097	0.374064837905237	341	tags=77%, list=31%, signal=54%	SCN11A/KCNK1/SLC9A7/SCN3B/FXYD2/SCN3A/SLC20A2/ANK3/FXYD6/ATP4B
GOCC_PRESYNAPSE	GOCC_PRESYNAPSE	22	0.465122807797976	1.35999086523298	0.0893141945773525	0.414089775561097	0.374064837905237	217	tags=36%, list=20%, signal=30%	ADCYAP1/PRSS12/PCDH8/MME/FZD3/CTTNBP2/TMED9/NMU
GOBP_REGULATION_OF_CYTOSKELETON_ORGANIZATION	GOBP_REGULATION_OF_CYTOSKELETON_ORGANIZATION	28	-0.391204456427022	-1.38330692113036	0.0893771479867845	0.414089775561097	0.374064837905237	235	tags=32%, list=22%, signal=26%	NES/RDX/PRKAA2/PTK2B/SCIN/ICAM1/KANK3/CDK10/HSPA1B
GOBP_ERK1_AND_ERK2_CASCADE	GOBP_ERK1_AND_ERK2_CASCADE	16	0.507670534557699	1.37933838625236	0.0897009966777409	0.414089775561097	0.374064837905237	167	tags=44%, list=15%, signal=38%	ADCYAP1/CALCR/TNFSF11/BMP4/PTPN22/EPHA7/PRXL2C
GOBP_APOPTOTIC_PROCESS	GOBP_APOPTOTIC_PROCESS	117	0.311597120630126	1.25412258954679	0.0897755610972569	0.414089775561097	0.374064837905237	165	tags=23%, list=15%, signal=22%	ADCYAP1/ROBO2/CTSB/ANGPTL4/MCF2/IFIT2/CTSL/NSG1/TOX3/AVEN/SHC4/CRH/BMP4/PTPRZ1/IL10/TNFRSF6B/CADM1/SYCP2/ARHGEF26/FZD3/COL2A1/NDNF/TNFRSF12A/LOX/EPHA7/MEGF10/HIF1A
GOBP_CELL_CYCLE_PROCESS	GOBP_CELL_CYCLE_PROCESS	62	-0.319596923850455	-1.33574032486422	0.0915840484352678	0.418531605810758	0.378077331355698	133	tags=31%, list=12%, signal=29%	NES/RAB35/RDX/PRKAA2/PRIM2/MYC/FZD9/DCUN1D3/MEPCE/C10orf99/LMNA/RAB11FIP3/HOXA13/RBBP4/PLPP2/CDK10/SUN2/CYP1A1/HSPA1B
GOCC_TRANSCRIPTION_REGULATOR_COMPLEX	GOCC_TRANSCRIPTION_REGULATOR_COMPLEX	26	-0.38859675383342	-1.34201321101521	0.0916666666666667	0.418531605810758	0.378077331355698	232	tags=38%, list=21%, signal=31%	NR5A2/STAT3/RXRB/SKI/BDP1/TAF6L/JUND/RBBP4/HAND2/WTIP
GOBP_RESPONSE_TO_CYTOKINE	GOBP_RESPONSE_TO_CYTOKINE	63	-0.29906065331568	-1.25438381829359	0.0918727915194346	0.418531605810758	0.378077331355698	272	tags=41%, list=25%, signal=33%	TFRC/VEGFA/SOCS1/HYAL3/MNDA/YWHAZ/NR5A2/SOCS3/TNFRSF1B/PTK2B/STAT3/IL1R1/ABCC2/CCL8/MYC/OXSR1/PIK3CD/CXCL3/IRAK1/ICAM1/GPD1/CXCL2/RIPOR2/ZC3H12A/HSPA1B/SAA1
GOBP_MULTICELLULAR_ORGANISMAL_SIGNALING	GOBP_MULTICELLULAR_ORGANISMAL_SIGNALING	19	0.478027584394302	1.3565566216077	0.0926829268292683	0.420491803278689	0.37984806077569	305	tags=53%, list=28%, signal=39%	SCN11A/KCNK1/TYMP/SCN3B/FXYD2/SCN3A/KCNA5/ANK2/ANK3/FXYD6
GOCC_TRANSFERASE_COMPLEX	GOCC_TRANSFERASE_COMPLEX	27	-0.401819708913984	-1.40873120933744	0.0951149194753665	0.429764146364207	0.388224161123945	308	tags=48%, list=28%, signal=35%	SPSB4/FBXL2/SOCS1/SOCS3/PRIM2/ULK1/DCUN1D2/POLR2D/PIK3CD/DCUN1D3/TAF6L/RBBP4/PIK3R3
GOBP_POSITIVE_REGULATION_OF_CELLULAR_PROTEIN_LOCALIZATION	GOBP_POSITIVE_REGULATION_OF_CELLULAR_PROTEIN_LOCALIZATION	21	-0.421059552131819	-1.3681630958265	0.0976253298153034	0.438266211604096	0.395904436860068	273	tags=48%, list=25%, signal=36%	MIEF1/TFRC/YWHAZ/RDX/PRKAA2/BAG3/KCNB1/SORBS1/MEPCE/ZC3H12A
GOBP_T_CELL_PROLIFERATION	GOBP_T_CELL_PROLIFERATION	12	0.544599686469639	1.4008392017122	0.0979133226324237	0.438266211604096	0.395904436860068	278	tags=58%, list=25%, signal=44%	BMP4/IL10/VSIG4/PTPN22/IL27RA/CD40LG/TNFRSF13C
GOBP_REGULATION_OF_CARBOHYDRATE_BIOSYNTHETIC_PROCESS	GOBP_REGULATION_OF_CARBOHYDRATE_BIOSYNTHETIC_PROCESS	10	-0.550323175445841	-1.40426349641222	0.0987951807228916	0.438266211604096	0.395904436860068	215	tags=50%, list=20%, signal=41%	PTK2B/PPP1R3B/SORBS1/DGAT2/GPT
GOMF_NUCLEAR_HORMONE_RECEPTOR_BINDING	GOMF_NUCLEAR_HORMONE_RECEPTOR_BINDING	10	-0.55006574947343	-1.40360662075767	0.0987951807228916	0.438266211604096	0.395904436860068	83	tags=40%, list=8%, signal=37%	PPARGC1B/JUND/TGFB1I1/TOB2
GOBP_NEGATIVE_REGULATION_OF_CELL_POPULATION_PROLIFERATION	GOBP_NEGATIVE_REGULATION_OF_CELL_POPULATION_PROLIFERATION	45	-0.327295961239293	-1.25728764753275	0.0989761092150171	0.438266211604096	0.395904436860068	183	tags=29%, list=17%, signal=25%	HGS/CCL8/MYC/SKI/SCIN/LIMS2/LMNA/NOG/RBBP4/TGFB1I1/TOB2/CDK10/HSPA1B
GOMF_DNA_BINDING_TRANSCRIPTION_FACTOR_ACTIVITY	GOMF_DNA_BINDING_TRANSCRIPTION_FACTOR_ACTIVITY	68	-0.290493575621383	-1.24150528893283	0.101818181818182	0.446244236245425	0.403111324521613	296	tags=40%, list=27%, signal=31%	NEUROD2/NKX2-3/UBP1/CC2D1B/AHR/FOXK1/NR5A2/ZNF232/PKNOX2/ZNF395/CSRNP1/STAT3/ZBED6/DBX2/MYC/RXRB/ZNF628/SKI/ATF3/ZFP2/MSX2/JUND/BACH2/HOXA13/KLF14/HAND2/ZNF524
GOBP_CELL_CYCLE	GOBP_CELL_CYCLE	81	-0.269193718345025	-1.19661881807532	0.101960784313725	0.446244236245425	0.403111324521613	235	tags=30%, list=22%, signal=25%	NES/RAB35/RDX/PRKAA2/STAT3/PRIM2/ZBED6/MYC/GADD45B/FZD9/PIM3/DCUN1D3/MEPCE/C10orf99/JUND/LMNA/RAB11FIP3/HOXA13/RBBP4/PLPP2/CDK10/SUN2/CYP1A1/HSPA1B
GOMF_PROTEIN_DIMERIZATION_ACTIVITY	GOMF_PROTEIN_DIMERIZATION_ACTIVITY	49	-0.329834429478624	-1.30897192110329	0.102112036968576	0.446244236245425	0.403111324521613	272	tags=43%, list=25%, signal=34%	TFRC/AHR/VEGFA/INPP5F/STAT3/ZBED6/KCNB1/MYC/S100A1/ATF3/FZD9/TAF6L/IRAK1/DGAT2/ANO3/RAB11FIP3/NOG/HAND2/TYRP1/GPD1/ADRA2C
GOBP_SEX_DIFFERENTIATION	GOBP_SEX_DIFFERENTIATION	20	0.4685152688376	1.3476935389103	0.102893890675241	0.446244236245425	0.403111324521613	182	tags=35%, list=17%, signal=30%	ADCYAP1/ROBO2/MMP19/TIPARP/SYCP2/ADAM29/FST
GOMF_PROTEIN_HETERODIMERIZATION_ACTIVITY	GOMF_PROTEIN_HETERODIMERIZATION_ACTIVITY	13	-0.499412171948588	-1.40222471064707	0.103535353535354	0.446244236245425	0.403111324521613	185	tags=62%, list=17%, signal=52%	NEUROD2/AHR/KCNB1/ATF3/FZD9/TAF6L/IRAK1/ADRA2C
GOBP_ERBB_SIGNALING_PATHWAY	GOBP_ERBB_SIGNALING_PATHWAY	11	-0.529361021876586	-1.39119498548111	0.103626943005181	0.446244236245425	0.403111324521613	215	tags=64%, list=20%, signal=52%	ARAP1/NRG2/PTK2B/HGS/BCAR1/NRG4/EPS15
GOBP_EPIDERMAL_CELL_DIFFERENTIATION	GOBP_EPIDERMAL_CELL_DIFFERENTIATION	13	0.526974160684223	1.36910901047974	0.103960396039604	0.446244236245425	0.403111324521613	95	tags=31%, list=9%, signal=28%	EXPH5/CTSL/BMP4/MCOLN3
GOCC_CHROMOSOME	GOCC_CHROMOSOME	69	-0.291976428873785	-1.25958445355109	0.104002721726576	0.446244236245425	0.403111324521613	296	tags=36%, list=27%, signal=28%	NEUROD2/NKX2-3/UBP1/AHR/FOXK1/NR5A2/THOC6/CSRNP1/STAT3/PRIM2/ZBED6/DBX2/MYC/RXRB/SSRP1/ATF3/MSX2/JUND/BACH2/LMNA/HOXA13/KLF14/RBBP4/HAND2/SUN2
GOBP_RECEPTOR_MEDIATED_ENDOCYTOSIS	GOBP_RECEPTOR_MEDIATED_ENDOCYTOSIS	18	-0.433646864097559	-1.35061001654711	0.10443864229765	0.446384467272196	0.403238001149228	282	tags=56%, list=26%, signal=42%	RAB21/ADM/TFRC/VEGFA/ASGR1/INPP5F/CACNG7/EPS15/ARHGAP27/SAA1
GOBP_CELLULAR_RESPONSE_TO_STARVATION	GOBP_CELLULAR_RESPONSE_TO_STARVATION	12	-0.511314731969341	-1.37961507992819	0.105540897097625	0.447638977345101	0.404371253247607	221	tags=50%, list=20%, signal=40%	NUAK1/SESN2/AMBRA1/PRKAA2/ATF3/ZC3H12A
GOMF_PROTEIN_PHOSPHATASE_BINDING	GOMF_PROTEIN_PHOSPHATASE_BINDING	12	-0.51216429269839	-1.38190734087791	0.105540897097625	0.447638977345101	0.404371253247607	213	tags=42%, list=20%, signal=34%	FBXL2/STAT3/PPP1R3B/SMG5/STRN3
GOBP_CELL_CELL_SIGNALING	GOBP_CELL_CELL_SIGNALING	98	0.315336772727199	1.23726497632963	0.107049608355091	0.451412707102079	0.407780223217777	165	tags=21%, list=15%, signal=20%	ADCYAP1/CTNND2/TNFSF11/GRIA2/GRP/GLRB/AMER2/NSG1/GABRR2/CRH/BMP4/PCDH8/SIGLEC6/FZD10/MME/LYNX1/FZD3/CFTR/LRP4/SCN3B/HIF1A
GOBP_MACROAUTOPHAGY	GOBP_MACROAUTOPHAGY	15	-0.461266189192886	-1.37159237267507	0.1075	0.451412707102079	0.407780223217777	234	tags=40%, list=21%, signal=32%	ATG16L1/PRKAA2/ULK1/BAG3/HGS/VPS13C
GOBP_RESPONSE_TO_WOUNDING	GOBP_RESPONSE_TO_WOUNDING	40	-0.331480069584578	-1.24893642437123	0.107843137254902	0.451412707102079	0.407780223217777	76	tags=12%, list=7%, signal=12%	SCUBE1/NOG/ADRA2C/CYP1A1/SAA1
GOBP_REGULATION_OF_CELLULAR_RESPONSE_TO_STRESS	GOBP_REGULATION_OF_CELLULAR_RESPONSE_TO_STRESS	38	-0.336511873416498	-1.26736879269874	0.108359133126935	0.451412707102079	0.407780223217777	287	tags=37%, list=26%, signal=28%	WNT7B/VEGFA/RMI2/INPP5F/PTK2B/BAG3/MYC/GADD45B/RAP2A/VPS13C/NUP210/HAND2/ZC3H12A/HSPA1B
GOBP_POSITIVE_REGULATION_OF_GTPASE_ACTIVITY	GOBP_POSITIVE_REGULATION_OF_GTPASE_ACTIVITY	31	0.414868401655892	1.33968853620017	0.108469539375929	0.451412707102079	0.407780223217777	151	tags=23%, list=14%, signal=20%	ADCYAP1/TBC1D2/FZD10/RGS3/ARHGEF26/RIN1/RANBP3L
GOBP_INFLAMMATORY_RESPONSE	GOBP_INFLAMMATORY_RESPONSE	52	-0.318685522318284	-1.28226361540624	0.109784911056554	0.451968503937008	0.408282298046078	226	tags=35%, list=21%, signal=29%	SOCS3/TNFRSF1B/LYZ/STAT3/IL1R1/ABCC2/CCL8/PIK3CD/CHIA/CXCL3/ICAM1/SCUBE1/NAIP/SAA2/LILRA5/CXCL2/ZC3H12A/SAA1
GOCC_MICROTUBULE	GOCC_MICROTUBULE	15	-0.458947293855545	-1.36469705012109	0.11	0.451968503937008	0.408282298046078	174	tags=27%, list=16%, signal=23%	TPGS1/KIF1A/KIF1C/SAA1
GOMF_CATION_CHANNEL_ACTIVITY	GOMF_CATION_CHANNEL_ACTIVITY	22	0.452403789037499	1.32280122619793	0.110047846889952	0.451968503937008	0.408282298046078	197	tags=36%, list=18%, signal=30%	GRIA2/TRPM3/SCN11A/ANXA2/MCOLN3/KCNK1/SCN3B/SCN3A
GOBP_REGULATION_OF_NEURON_PROJECTION_DEVELOPMENT	GOBP_REGULATION_OF_NEURON_PROJECTION_DEVELOPMENT	25	0.438727994657361	1.33138135426599	0.110236220472441	0.451968503937008	0.408282298046078	158	tags=24%, list=14%, signal=21%	ADCYAP1/ROBO2/MCF2/NDNF/EPHA7/LRP4
GOBP_LIPID_METABOLIC_PROCESS	GOBP_LIPID_METABOLIC_PROCESS	76	-0.272533603642618	-1.2064720536318	0.111111111111111	0.453874538745387	0.410004100041	111	tags=18%, list=10%, signal=18%	SORBS1/B3GALT1/MPDU1/PLA1A/DGAT2/GLTP/OSBPL5/ELOVL7/TYRP1/GPD1/PLPP2/PIK3R3/G0S2/CYP1A1
GOBP_POSITIVE_REGULATION_OF_CELL_CELL_ADHESION	GOBP_POSITIVE_REGULATION_OF_CELL_CELL_ADHESION	22	0.451251923850963	1.31943324229044	0.114832535885167	0.467351533915001	0.422178440754292	314	tags=55%, list=29%, signal=40%	TNFSF11/ADAM19/IL10/PTPN22/MEGF10/HAS2/BTLA/IL27RA/CD40LG/TNFRSF13C/ANK3/GLI3
GOBP_REGULATION_OF_TRANS_SYNAPTIC_SIGNALING	GOBP_REGULATION_OF_TRANS_SYNAPTIC_SIGNALING	21	0.456727774407564	1.32369570657778	0.117174959871589	0.475138024094685	0.429212307221938	101	tags=19%, list=9%, signal=18%	ADCYAP1/NSG1/CRH/MME
GOBP_SKELETAL_SYSTEM_DEVELOPMENT	GOBP_SKELETAL_SYSTEM_DEVELOPMENT	51	0.359420356660077	1.26970575602341	0.118143459915612	0.477316825279497	0.431180510640919	182	tags=29%, list=17%, signal=26%	TNFSF11/CLEC3A/RIPPLY2/ADAMTS4/TIPARP/ANXA2/BMP4/COL13A1/COL2A1/MMP16/LOX/RANBP3L/HIF1A/HAS2/FST
GOBP_SPECIFICATION_OF_SYMMETRY	GOBP_SPECIFICATION_OF_SYMMETRY	10	0.558425187298782	1.34393704758191	0.119250425894378	0.480037168963915	0.433637912343193	165	tags=40%, list=15%, signal=34%	RIPPLY2/BMP4/ARMC4/HIF1A
GOCC_AXON	GOCC_AXON	35	0.40243875781342	1.31914157609439	0.122388059701493	0.490882543802726	0.443434998918451	217	tags=34%, list=20%, signal=28%	ADCYAP1/PRSS12/CALCR/ROBO2/SCN11A/CRH/MME/FZD3/HIF1A/SLC38A7/SCN3A/NMU
GOMF_RECEPTOR_REGULATOR_ACTIVITY	GOMF_RECEPTOR_REGULATOR_ACTIVITY	40	0.387778226947442	1.31583985792011	0.123563218390805	0.492341452924617	0.444752893337504	182	tags=28%, list=17%, signal=24%	ADCYAP1/TNFSF11/GRP/PXDN/CRH/BMP4/IL10/LYNX1/EPHA7/TYMP/FST
GOMF_MOLECULAR_TRANSDUCER_ACTIVITY	GOMF_MOLECULAR_TRANSDUCER_ACTIVITY	78	0.326301502889209	1.2354390601276	0.123641304347826	0.492341452924617	0.444752893337504	234	tags=29%, list=21%, signal=25%	CLEC4A/CALCR/ROBO2/GRIA2/KLRC1/GLRB/GPR34/GABRR2/KISS1R/PTPRZ1/FCER1A/FZD10/TNFRSF6B/FZD3/EPHA7/LIFR/BTLA/SLC20A2/GPR37/IL27RA/PTGER2/GPR50/GPR18
GOBP_LOCOMOTION	GOBP_LOCOMOTION	113	-0.251267421770049	-1.17811012973673	0.124296057300713	0.492437722419929	0.444839857651246	227	tags=25%, list=21%, signal=22%	INPP5F/RDX/PTK2B/STAT3/IL1R1/CCL28/CCL8/TPGS1/OXSR1/SKI/PIK3CD/BCAR1/ADAM15/NRG4/RAP2A/LAMC2/CXCL3/ICAM1/C10orf99/LMNA/NOG/HAND2/SUN2/CXCL2/PIK3R3/RIPOR2/ZC3H12A/SAA1
GOBP_NEGATIVE_REGULATION_OF_BIOSYNTHETIC_PROCESS	GOBP_NEGATIVE_REGULATION_OF_BIOSYNTHETIC_PROCESS	74	-0.274395031972552	-1.21244233639785	0.124555160142349	0.492437722419929	0.444839857651246	213	tags=26%, list=20%, signal=22%	STAT3/PPARGC1B/BAG3/ZBED6/MYC/ATN1/SKI/ATF3/NAB2/MEPCE/MSX2/CRY2/BACH2/NOG/TOB2/WTIP/LGR4/STRN3/ZC3H12A
GOBP_DEVELOPMENTAL_PROCESS_INVOLVED_IN_REPRODUCTION	GOBP_DEVELOPMENTAL_PROCESS_INVOLVED_IN_REPRODUCTION	60	0.340843026413414	1.23389702608528	0.126050420168067	0.493838919700989	0.446105618519412	182	tags=25%, list=17%, signal=22%	ADCYAP1/ROBO2/MMP19/ADAM19/TIPARP/BMP4/IL10/MME/CADM1/SYCP2/STRBP/ADAM29/CFTR/HIF1A/FST
GOBP_COGNITION	GOBP_COGNITION	14	0.51038694211283	1.35225301987028	0.126644736842105	0.493838919700989	0.446105618519412	165	tags=36%, list=15%, signal=31%	CRH/BRINP1/PTPRZ1/MME/HIF1A
GOBP_MITOTIC_NUCLEAR_DIVISION	GOBP_MITOTIC_NUCLEAR_DIVISION	11	-0.516210148887522	-1.35663364114143	0.126943005181347	0.493838919700989	0.446105618519412	69	tags=27%, list=6%, signal=26%	LMNA/HOXA13/HSPA1B
GOBP_REGULATION_OF_IMMUNE_RESPONSE	GOBP_REGULATION_OF_IMMUNE_RESPONSE	52	0.352561132674611	1.25584976657583	0.12707182320442	0.493838919700989	0.446105618519412	239	tags=29%, list=22%, signal=24%	ADCYAP1/CLEC4A/KLRC1/CD1C/IL10/FCER1A/CADM1/VSIG4/COL2A1/PTPN22/BTLA/IL27RA/CD1E/MUC4/FGL1
GOBP_RESPONSE_TO_STEROID_HORMONE	GOBP_RESPONSE_TO_STEROID_HORMONE	18	0.467902291279093	1.31002911962957	0.127625201938611	0.493838919700989	0.446105618519412	89	tags=28%, list=8%, signal=26%	ADCYAP1/CALCR/CRH/BMP4/IL10
GOCC_PLASMA_MEMBRANE_REGION	GOCC_PLASMA_MEMBRANE_REGION	81	0.322926924663207	1.23213750115241	0.1285140562249	0.493838919700989	0.446105618519412	183	tags=27%, list=17%, signal=24%	TMEM114/ROBO2/GRIA2/CTSB/GLRB/CTSL/NSG1/ANXA2/GABRR2/SHC4/PCDH8/CADM1/COL13A1/FZD3/KCNK1/ADAM29/PLA2G4F/CFTR/EPHA7/LRP4/HAS2/SRPX2
GOBP_DEFENSE_RESPONSE	GOBP_DEFENSE_RESPONSE	93	-0.266094561671635	-1.20666991004497	0.12859368527836	0.493838919700989	0.446105618519412	226	tags=31%, list=21%, signal=27%	SOCS3/TNFRSF1B/PTK2B/LYZ/STAT3/IL1R1/ABCC2/CCL8/PIK3CD/ADAM15/SLFN13/LAG3/CHIA/FCMR/ZC3HAV1/CXCL3/IRAK1/ICAM1/C10orf99/SCUBE1/NAIP/DEFB123/MUC15/SAA2/LILRA5/CXCL2/LGR4/ZC3H12A/SAA1
GOCC_MITOCHONDRION	GOCC_MITOCHONDRION	69	-0.278797503060606	-1.20273065157532	0.129032258064516	0.493838919700989	0.446105618519412	323	tags=39%, list=30%, signal=29%	FAM72A/DNAJC5/SFXN3/MRM1/SLC25A26/ATAD3B/ATAD3A/ADCK1/FECH/ATAD3C/MIEF1/DUSP21/COQ10B/PET100/YWHAZ/LRRC59/PPARGC1B/ULK1/FZD9/VPS13C/SLC25A10/DGAT2/RAB11FIP3/MRPL49/G0S2/CYP1A1/HSPA1B
GOBP_REGULATION_OF_CELLULAR_AMIDE_METABOLIC_PROCESS	GOBP_REGULATION_OF_CELLULAR_AMIDE_METABOLIC_PROCESS	21	-0.394845213420967	-1.28298395519403	0.129287598944591	0.493838919700989	0.446105618519412	247	tags=33%, list=23%, signal=26%	EEFSEC/PTK2B/STAT3/POLR2D/EIF4H/EIF5A/ZC3H12A
GOBP_POSITIVE_REGULATION_OF_GENE_EXPRESSION	GOBP_POSITIVE_REGULATION_OF_GENE_EXPRESSION	59	-0.294331865455636	-1.22544993910628	0.129370629370629	0.493838919700989	0.446105618519412	224	tags=32%, list=21%, signal=27%	RDX/PTK2B/STAT3/IL1R1/HGS/POLR2D/MYC/PIK3CD/TRA2A/CHIA/IRAK1/NOG/EIF5A/HAND2/LILRA5/PIK3R3/ZC3H12A/HSPA1B/SAA1
GOBP_PROTEIN_CONTAINING_COMPLEX_SUBUNIT_ORGANIZATION	GOBP_PROTEIN_CONTAINING_COMPLEX_SUBUNIT_ORGANIZATION	77	-0.281570142209706	-1.24314118608378	0.129833673352306	0.493903355329908	0.446163825952943	243	tags=31%, list=22%, signal=26%	PET100/NES/RDX/PTK2B/APOC4/ULK1/LMAN1/KCNB1/POLR2D/EIF4H/MYC/SCIN/ATL3/BDP1/ICAM1/NUP210/EPS15/EIF5A/MRPL49/RBBP4/KANK3/RIPOR2/ZC3H12A/HSPA1B
GOMF_ION_TRANSMEMBRANE_TRANSPORTER_ACTIVITY	GOMF_ION_TRANSMEMBRANE_TRANSPORTER_ACTIVITY	55	0.351259583593167	1.25536752753307	0.130374479889043	0.494262154921817	0.44648794482549	208	tags=29%, list=19%, signal=25%	BEST3/GRIA2/TRPM3/GLRB/SCN11A/ANXA2/GABRR2/MCOLN3/SLCO6A1/KCNK1/CFTR/SLC9A7/SCN3B/SLC38A7/SCN3A/SLC20A2
GOBP_REACTIVE_OXYGEN_SPECIES_BIOSYNTHETIC_PROCESS	GOBP_REACTIVE_OXYGEN_SPECIES_BIOSYNTHETIC_PROCESS	11	-0.510293242853687	-1.34108362959231	0.132124352331606	0.499016474059503	0.450782722727645	86	tags=36%, list=8%, signal=34%	PTK2B/ICAM1/CYP1A1/ZC3H12A
GOBP_POST_GOLGI_VESICLE_MEDIATED_TRANSPORT	GOBP_POST_GOLGI_VESICLE_MEDIATED_TRANSPORT	10	-0.531553744807228	-1.35636940895553	0.132530120481928	0.499016474059503	0.450782722727645	309	tags=70%, list=28%, signal=51%	GBF1/GGA1/EXOC5/AP3D1/VPS13C/EPS15/OSBPL5
GOBP_REGULATION_OF_PROTEIN_CONTAINING_COMPLEX_ASSEMBLY	GOBP_REGULATION_OF_PROTEIN_CONTAINING_COMPLEX_ASSEMBLY	26	-0.366602660277163	-1.26605693030615	0.133333333333333	0.500338983050847	0.451977401129944	272	tags=42%, list=25%, signal=33%	MPP7/PPP2R5B/TFRC/VEGFA/RDX/PTK2B/ULK1/SCIN/ICAM1/KANK3/HSPA1B
GOBP_FOREBRAIN_DEVELOPMENT	GOBP_FOREBRAIN_DEVELOPMENT	25	0.426712290061199	1.2949180210561	0.133858267716535	0.500581395348837	0.452196382428941	165	tags=24%, list=15%, signal=21%	ADCYAP1/ROBO2/CRH/BMP4/NDNF/HIF1A
GOBP_MITOCHONDRIAL_TRANSPORT	GOBP_MITOCHONDRIAL_TRANSPORT	11	-0.508374064806644	-1.33603990562142	0.134715025906736	0.500581395348837	0.452196382428941	239	tags=55%, list=22%, signal=43%	YWHAZ/PRKAA2/BAG3/LMAN1/FZD9/SLC25A10
GOCC_PERINUCLEAR_REGION_OF_CYTOPLASM	GOCC_PERINUCLEAR_REGION_OF_CYTOPLASM	42	-0.327341449011466	-1.25098870528006	0.135313531353135	0.500581395348837	0.452196382428941	272	tags=36%, list=25%, signal=28%	TFRC/CHERP/MAL2/CMYA5/TNFRSF1B/PTK2B/EIF4H/ATN1/FZD9/TRARG1/DCUN1D3/LAMC2/DGAT2/PDE4A/HSPA1B
GOBP_RESPONSE_TO_OXYGEN_CONTAINING_COMPOUND	GOBP_RESPONSE_TO_OXYGEN_CONTAINING_COMPOUND	95	-0.256887332307634	-1.17002420244161	0.135371179039301	0.500581395348837	0.452196382428941	226	tags=33%, list=21%, signal=28%	SOCS3/PRKAA2/TNFRSF1B/PTK2B/STAT3/PPARGC1B/ABCC2/ZBED6/KCNB1/RXRB/BCAR1/ADAM15/OR10H5/TRARG1/PIM3/SORBS1/VPS13C/CXCL3/IRAK1/ICAM1/JUND/DGAT2/GPT/OR5T2/RBBP4/GPD1/CXCL2/PIK3R3/CYP1A1/STRN3/ZC3H12A
GOBP_CELL_CYCLE_PHASE_TRANSITION	GOBP_CELL_CYCLE_PHASE_TRANSITION	30	-0.358624568555498	-1.28710656903905	0.135693215339233	0.500581395348837	0.452196382428941	235	tags=33%, list=22%, signal=27%	NES/RDX/PRIM2/MYC/DCUN1D3/MEPCE/C10orf99/PLPP2/CDK10/CYP1A1
GOBP_REGULATION_OF_BODY_FLUID_LEVELS	GOBP_REGULATION_OF_BODY_FLUID_LEVELS	26	-0.362318582954335	-1.25126193187261	0.136111111111111	0.500581395348837	0.452196382428941	76	tags=38%, list=7%, signal=37%	SLC7A11/IFNB1/CSRP1/ADM/VEGFA/YWHAZ/LMAN1/SCUBE1/ADRA2C/SAA1
GOBP_CATION_TRANSPORT	GOBP_CATION_TRANSPORT	64	0.336137934685811	1.23304626496851	0.139275766016713	0.510524082716892	0.461178033167924	208	tags=30%, list=19%, signal=26%	ADCYAP1/CALCR/GRIA2/TRPM3/SCN11A/ANXA2/CRH/MCOLN3/KCNK1/STEAP4/SLC9A7/SCN3B/ATP13A4/SLC38A7/ATP13A5/DPP6/FXYD2/SCN3A/SLC20A2
GOBP_REGULATION_OF_LYMPHOCYTE_MEDIATED_IMMUNITY	GOBP_REGULATION_OF_LYMPHOCYTE_MEDIATED_IMMUNITY	13	0.505682866258116	1.31379300977543	0.14026402640264	0.510764069828035	0.461394823692896	219	tags=46%, list=20%, signal=37%	KLRC1/CD1C/IL10/CADM1/IL27RA/CD1E
GOMF_PEPTIDE_BINDING	GOMF_PEPTIDE_BINDING	13	0.505706223796468	1.31385369399604	0.14026402640264	0.510764069828035	0.461394823692896	219	tags=46%, list=20%, signal=37%	CALCR/GRIA2/CD1C/MME/GPR37/CD1E
GOMF_RIBONUCLEOTIDE_BINDING	GOMF_RIBONUCLEOTIDE_BINDING	92	-0.26708604119703	-1.21286832779328	0.141362966483312	0.513078045564021	0.463485136010859	319	tags=39%, list=29%, signal=30%	ATP8B4/ATAD3B/ATAD3A/ABCC8/ADCK1/ATAD3C/RAB9B/RAB8A/RAB21/MIEF1/UBE2O/EEFSEC/RAB35/ATP4A/PRKAA2/PTK2B/ABCC2/ULK1/OXSR1/CNGA2/PIK3CD/SLFN13/ATL3/RAP2A/ULK3/PIM3/KIF1A/SGK2/IRAK1/NAIP/KIF1C/PDE4A/RRAD/CDK10/GTPBP1/HSPA1B
GOBP_CHROMATIN_ORGANIZATION	GOBP_CHROMATIN_ORGANIZATION	17	-0.415133895720066	-1.28013616843369	0.142857142857143	0.515188695210696	0.465391775258081	267	tags=41%, list=24%, signal=32%	VEGFA/PRKAA2/MYC/SKI/SSRP1/TAF6L/RBBP4
GOBP_REGULATION_OF_MONONUCLEAR_CELL_MIGRATION	GOBP_REGULATION_OF_MONONUCLEAR_CELL_MIGRATION	10	-0.524677543979843	-1.33882335920381	0.144578313253012	0.515188695210696	0.465391775258081	215	tags=40%, list=20%, signal=32%	PTK2B/OXSR1/C10orf99/RIPOR2
GOCC_RIBONUCLEOPROTEIN_GRANULE	GOCC_RIBONUCLEOPROTEIN_GRANULE	10	-0.524571255329059	-1.33855214171009	0.144578313253012	0.515188695210696	0.465391775258081	258	tags=60%, list=24%, signal=46%	SOCS1/MEX3A/PRKAA2/POLR2D/WTIP/ZC3H12A
GOMF_CALMODULIN_BINDING	GOMF_CALMODULIN_BINDING	10	-0.524011643261769	-1.33712417568339	0.144578313253012	0.515188695210696	0.465391775258081	158	tags=40%, list=14%, signal=35%	CNGA2/CACNA1C/RRAD/STRN3
GOBP_LIPID_CATABOLIC_PROCESS	GOBP_LIPID_CATABOLIC_PROCESS	20	0.449781850603874	1.29380648678084	0.144694533762058	0.515188695210696	0.465391775258081	290	tags=45%, list=27%, signal=34%	PLAAT2/LIPA/LIPC/ETFBKMT/PLA2G4F/PLAAT1/SLC27A2/CRABP1/ABHD6
GOBP_SMALL_MOLECULE_METABOLIC_PROCESS	GOBP_SMALL_MOLECULE_METABOLIC_PROCESS	100	-0.247892492777622	-1.14033737325684	0.144736842105263	0.515188695210696	0.465391775258081	139	tags=18%, list=13%, signal=17%	ATF3/POFUT1/SLC35B2/PPP1R3B/SORBS1/SLC25A10/NUP210/DGAT2/ENTPD4/GPT/OSBPL5/ELOVL7/TYRP1/PDE4A/GPD1/PLPP2/GTPBP1/CYP1A1
GOCC_CELL_SUBSTRATE_JUNCTION	GOCC_CELL_SUBSTRATE_JUNCTION	31	-0.34987284079387	-1.25783543305624	0.145896656534954	0.515785323693858	0.465930735044135	239	tags=35%, list=22%, signal=29%	CSRP1/RAB21/YWHAZ/RDX/PTK2B/BCAR1/LIMS2/SORBS1/ICAM1/TGFB1I1/HSPA1B
GOMF_STRUCTURAL_MOLECULE_ACTIVITY	GOMF_STRUCTURAL_MOLECULE_ACTIVITY	39	0.375011203672206	1.26342451476316	0.145985401459854	0.515785323693858	0.465930735044135	285	tags=41%, list=26%, signal=31%	MFAP5/MYBPC2/COL9A1/LAMC1/PXDN/COL13A1/COL2A1/SRPX2/AEBP1/MUC4/COL4A2/ELN/COL6A1/COL6A2/TUBB4A/ANK3
GOBP_SECOND_MESSENGER_MEDIATED_SIGNALING	GOBP_SECOND_MESSENGER_MEDIATED_SIGNALING	20	0.448780978720937	1.29092745879685	0.146302250803859	0.515785323693858	0.465930735044135	126	tags=20%, list=12%, signal=18%	ADCYAP1/TNFSF11/CRH/NDNF
GOBP_RESPONSE_TO_OXYGEN_LEVELS	GOBP_RESPONSE_TO_OXYGEN_LEVELS	26	-0.35801797020344	-1.23640982857985	0.147222222222222	0.517306683281957	0.467305043615137	87	tags=42%, list=8%, signal=40%	ADM/VEGFA/PTK2B/MYC/ADAM15/IRAK1/ICAM1/LMNA/ALKBH5/WTIP/CYP1A1
GOBP_MALE_SEX_DIFFERENTIATION	GOBP_MALE_SEX_DIFFERENTIATION	11	-0.500193912011135	-1.3145419352774	0.147668393782383	0.517306683281957	0.467305043615137	197	tags=45%, list=18%, signal=38%	LHFPL2/ADAM15/ICAM1/HOXA13/LGR4
GOBP_NEGATIVE_REGULATION_OF_RESPONSE_TO_STIMULUS	GOBP_NEGATIVE_REGULATION_OF_RESPONSE_TO_STIMULUS	106	-0.250144014221697	-1.16276374161157	0.148325358851675	0.517968997630296	0.467903340226103	229	tags=26%, list=21%, signal=23%	RASA3/INPP5F/SOCS3/PRKAA2/TNFRSF1B/TMEM64/HGS/MYC/SKI/EGFL7/ATF3/FZD9/ULK3/PIM3/VPS13C/CRY2/ICAM1/EPS15/LMNA/NOG/TGFB1I1/WTIP/LGR4/STRN3/RIPOR2/ZC3H12A/HSPA1B/SAA1
GOBP_NEGATIVE_REGULATION_OF_MOLECULAR_FUNCTION	GOBP_NEGATIVE_REGULATION_OF_MOLECULAR_FUNCTION	58	0.34353156216711	1.23704266164695	0.149295774647887	0.519718309859155	0.469483568075117	110	tags=22%, list=10%, signal=21%	ADCYAP1/CALCR/SERPINI2/ITIH6/ANGPTL4/IFIT2/ANXA2/BMP4/IL10/FZD10/RGS3/LYNX1/ETFBKMT
GOBP_RESPONSE_TO_INTERLEUKIN_1	GOBP_RESPONSE_TO_INTERLEUKIN_1	11	-0.498880381395106	-1.31108989190667	0.150259067357513	0.520168795620438	0.469890510948905	256	tags=64%, list=23%, signal=49%	HYAL3/IL1R1/ABCC2/CCL8/IRAK1/ICAM1/ZC3H12A
GOBP_REGULATION_OF_HORMONE_LEVELS	GOBP_REGULATION_OF_HORMONE_LEVELS	39	0.373622916950328	1.25874733322628	0.15036496350365	0.520168795620438	0.469890510948905	165	tags=28%, list=15%, signal=25%	ADCYAP1/TNFSF11/GRP/CTSL/TIPARP/CRH/MME/CFTR/CHST9/RDH5/HIF1A
GOBP_REGULATION_OF_PEPTIDE_HORMONE_SECRETION	GOBP_REGULATION_OF_PEPTIDE_HORMONE_SECRETION	20	0.444652853728565	1.27905282471323	0.152733118971061	0.526715148601136	0.475804108944116	165	tags=30%, list=15%, signal=26%	ADCYAP1/TNFSF11/GRP/CRH/CFTR/HIF1A
GOBP_CELL_POPULATION_PROLIFERATION	GOBP_CELL_POPULATION_PROLIFERATION	119	-0.243373200470393	-1.15185292945352	0.153465346534653	0.527596703769756	0.476600455076564	183	tags=24%, list=17%, signal=23%	HGS/CCL8/MYC/SKI/EGFL7/SCIN/PIK3CD/ATF3/FZD9/LIMS2/KIF1A/SGK2/LAMC2/LGR5/IRAK1/JUND/MAB21L2/EPS15/LMNA/NOG/EIF5A/RBBP4/TGFB1I1/HAND2/TOB2/CDK10/LGR4/CYP1A1/HSPA1B
GOBP_POSITIVE_REGULATION_OF_TRANSPORT	GOBP_POSITIVE_REGULATION_OF_TRANSPORT	48	0.357130139954946	1.24838154431183	0.154390934844193	0.528227067050597	0.477169888934595	217	tags=27%, list=20%, signal=23%	ADCYAP1/CALCR/TNFSF11/GRP/EXPH5/ANXA2/CRH/CFTR/SCN3B/HIF1A/FXYD2/TFDP2/NMU
GOBP_OSTEOBLAST_DIFFERENTIATION	GOBP_OSTEOBLAST_DIFFERENTIATION	19	-0.396399084922065	-1.25148478925162	0.155038759689922	0.528227067050597	0.477169888934595	206	tags=37%, list=19%, signal=30%	TMEM64/SKI/MSX2/JUND/NOG/HAND2/LGR4
GOBP_ENDOMEMBRANE_SYSTEM_ORGANIZATION	GOBP_ENDOMEMBRANE_SYSTEM_ORGANIZATION	23	-0.374527438686662	-1.25100499150173	0.155080213903743	0.528227067050597	0.477169888934595	239	tags=35%, list=22%, signal=28%	YWHAZ/AP3D1/LMAN1/HGS/ATL3/ANO3/LMNA/SUN2
GOBP_HORMONE_MEDIATED_SIGNALING_PATHWAY	GOBP_HORMONE_MEDIATED_SIGNALING_PATHWAY	12	-0.483709443786473	-1.30513126500628	0.155672823218997	0.528619065347945	0.477523997604286	232	tags=58%, list=21%, signal=46%	NR5A2/PPARGC1B/RXRB/LGR5/CRY2/LGR4/STRN3
GOBP_CELLULAR_PROTEIN_CONTAINING_COMPLEX_ASSEMBLY	GOBP_CELLULAR_PROTEIN_CONTAINING_COMPLEX_ASSEMBLY	38	-0.322370301909169	-1.21410889958964	0.157894736842105	0.5330658105939	0.481540930979133	243	tags=32%, list=22%, signal=25%	PET100/RDX/PTK2B/POLR2D/EIF4H/SCIN/BDP1/ICAM1/EPS15/RBBP4/KANK3/HSPA1B
GOCC_SYNAPTIC_MEMBRANE	GOCC_SYNAPTIC_MEMBRANE	29	0.399175136897359	1.26816005948907	0.158132530120482	0.5330658105939	0.481540930979133	183	tags=38%, list=17%, signal=32%	GRIA2/GLRB/NSG1/GABRR2/SHC4/PCDH8/COL13A1/KCNK1/EPHA7/LRP4/SRPX2
GOBP_REGULATION_OF_CELLULAR_PROTEIN_LOCALIZATION	GOBP_REGULATION_OF_CELLULAR_PROTEIN_LOCALIZATION	36	-0.325924243441597	-1.22248103472882	0.158536585365854	0.5330658105939	0.481540930979133	273	tags=36%, list=25%, signal=28%	MIEF1/TFRC/YWHAZ/RDX/PRKAA2/BAG3/LMAN1/KCNB1/FZD9/SORBS1/MEPCE/RIPOR2/ZC3H12A
GOBP_CELLULAR_LIPID_CATABOLIC_PROCESS	GOBP_CELLULAR_LIPID_CATABOLIC_PROCESS	12	0.506140236541031	1.30191240010949	0.158908507223114	0.5330658105939	0.481540930979133	290	tags=50%, list=27%, signal=37%	LIPC/ETFBKMT/PLA2G4F/SLC27A2/CRABP1/ABHD6
GOBP_ORGANONITROGEN_COMPOUND_BIOSYNTHETIC_PROCESS	GOBP_ORGANONITROGEN_COMPOUND_BIOSYNTHETIC_PROCESS	87	-0.25950039886914	-1.15898020165021	0.16017316017316	0.535684858947699	0.483906828317704	247	tags=30%, list=23%, signal=25%	EEFSEC/ASGR1/GCNT1/AMPD1/CHSY1/PTK2B/STAT3/LMAN1/POLR2D/FTSJ1/EIF4H/POFUT1/SLC6A9/SLC35B2/B3GALT1/MPDU1/ACAN/MUC15/EIF5A/GPT/MRPL49/ELOVL7/HAND2/PLPP2/GTPBP1/ZC3H12A
GOBP_POSITIVE_REGULATION_OF_SMALL_MOLECULE_METABOLIC_PROCESS	GOBP_POSITIVE_REGULATION_OF_SMALL_MOLECULE_METABOLIC_PROCESS	12	-0.482036794970905	-1.300618170849	0.160949868073879	0.536661156499348	0.484788759258671	111	tags=50%, list=10%, signal=45%	ADM/PRKAA2/SORBS1/DGAT2/GPT/GPD1
GOBP_WOUND_HEALING	GOBP_WOUND_HEALING	35	-0.327701192219306	-1.21987452202934	0.162650602409639	0.539442494321701	0.487301259549866	76	tags=11%, list=7%, signal=11%	SCUBE1/NOG/ADRA2C/SAA1
GOCC_MEMBRANE_PROTEIN_COMPLEX	GOCC_MEMBRANE_PROTEIN_COMPLEX	54	0.339116465995392	1.21400180661504	0.162758620689655	0.539442494321701	0.487301259549866	214	tags=28%, list=20%, signal=23%	CALCR/BEST3/GRIA2/GLRB/SCN11A/GABRR2/COL13A1/KCNK1/CFTR/SCN3B/DPP6/TRBV6-6/FXYD2/SCN3A/IL27RA
GOBP_POSITIVE_REGULATION_OF_MITOTIC_CELL_CYCLE	GOBP_POSITIVE_REGULATION_OF_MITOTIC_CELL_CYCLE	10	-0.513887690501136	-1.31129081460489	0.163855421686747	0.541456572558892	0.489120661751483	106	tags=40%, list=10%, signal=36%	RDX/MEPCE/CDK10/CYP1A1
GOBP_REGULATION_OF_MULTICELLULAR_ORGANISMAL_DEVELOPMENT	GOBP_REGULATION_OF_MULTICELLULAR_ORGANISMAL_DEVELOPMENT	83	0.311116868880549	1.18551190733177	0.16510067114094	0.542814390933126	0.49034723661529	183	tags=23%, list=17%, signal=21%	ADCYAP1/TNFSF11/ROBO2/ANGPTL4/MCF2/CTSL/BMP4/BRINP1/PTPRZ1/IL10/MME/FZD3/LOX/EPHA7/TYMP/LRP4/HIF1A/FST/SRPX2
GOBP_POSITIVE_REGULATION_OF_IMMUNE_EFFECTOR_PROCESS	GOBP_POSITIVE_REGULATION_OF_IMMUNE_EFFECTOR_PROCESS	10	0.540142169784527	1.29993612294982	0.165247018739353	0.542814390933126	0.49034723661529	219	tags=50%, list=20%, signal=40%	CD1C/IL10/CADM1/PTPN22/CD1E
GOBP_PEPTIDE_HORMONE_SECRETION	GOBP_PEPTIDE_HORMONE_SECRETION	22	0.429552494946858	1.25598542894827	0.165869218500797	0.543246227456754	0.490737332842596	165	tags=27%, list=15%, signal=24%	ADCYAP1/TNFSF11/GRP/CRH/CFTR/HIF1A
GOBP_RESPONSE_TO_EXTRACELLULAR_STIMULUS	GOBP_RESPONSE_TO_EXTRACELLULAR_STIMULUS	34	-0.339587267567978	-1.24909791534612	0.166666666666667	0.544247787610619	0.491642084562438	276	tags=38%, list=25%, signal=29%	ADM/FOXK1/ASGR1/CHSY1/PRKAA2/CCL28/ULK1/KCNB1/ATF3/ICAM1/GPT/CYP1A1/ZC3H12A
GOBP_AMINE_METABOLIC_PROCESS	GOBP_AMINE_METABOLIC_PROCESS	10	-0.508811257783334	-1.29833724572815	0.168674698795181	0.549184975194897	0.496102055279943	48	tags=30%, list=4%, signal=29%	ABCC2/HAND2/CYP1A1
GOBP_CELLULAR_RESPONSE_TO_ABIOTIC_STIMULUS	GOBP_CELLULAR_RESPONSE_TO_ABIOTIC_STIMULUS	19	-0.391804578478253	-1.23697931951856	0.170542635658915	0.553512773371693	0.500011538727817	296	tags=42%, list=27%, signal=31%	NEUROD2/TMEM150C/HYAL3/BAG3/MYC/OXSR1/CRY2/RIPOR2
GOBP_NEGATIVE_REGULATION_OF_CELL_GROWTH	GOBP_NEGATIVE_REGULATION_OF_CELL_GROWTH	10	-0.507087149254922	-1.2939378259357	0.171084337349398	0.553512773371693	0.500011538727817	150	tags=30%, list=14%, signal=26%	ADAM15/DCUN1D3/HSPA1B
GOBP_ENERGY_DERIVATION_BY_OXIDATION_OF_ORGANIC_COMPOUNDS	GOBP_ENERGY_DERIVATION_BY_OXIDATION_OF_ORGANIC_COMPOUNDS	12	-0.478124493182667	-1.29006210780835	0.171503957783641	0.553512773371693	0.500011538727817	246	tags=42%, list=23%, signal=33%	COQ10B/MYC/PPP1R3B/SORBS1/GPD1
GOBP_EXTRINSIC_APOPTOTIC_SIGNALING_PATHWAY	GOBP_EXTRINSIC_APOPTOTIC_SIGNALING_PATHWAY	14	-0.441313714962061	-1.27723490769436	0.17258883248731	0.554019393181107	0.500469189865499	218	tags=43%, list=20%, signal=35%	TNFRSF1B/BAG3/ATF3/ICAM1/G0S2/HSPA1B
GOBP_POSITIVE_REGULATION_OF_INTRACELLULAR_SIGNAL_TRANSDUCTION	GOBP_POSITIVE_REGULATION_OF_INTRACELLULAR_SIGNAL_TRANSDUCTION	52	-0.292970210044255	-1.17879544073697	0.172661870503597	0.554019393181107	0.500469189865499	160	tags=29%, list=15%, signal=26%	CCL8/GADD45B/PIK3CD/SECTM1/NRG4/SLC35B2/IRAK1/ICAM1/HAND2/ADRA2C/LILRA5/CDK10/ZC3H12A/HSPA1B/SAA1
GOBP_INORGANIC_ION_TRANSMEMBRANE_TRANSPORT	GOBP_INORGANIC_ION_TRANSMEMBRANE_TRANSPORT	48	0.352462127951573	1.23206407518315	0.174220963172805	0.555908938734516	0.50217609641781	208	tags=33%, list=19%, signal=28%	CALCR/BEST3/TRPM3/GLRB/SCN11A/ANXA2/GABRR2/MCOLN3/KCNK1/CFTR/SLC9A7/SCN3B/DPP6/FXYD2/SCN3A/SLC20A2
GOBP_POSITIVE_REGULATION_OF_MAPK_CASCADE	GOBP_POSITIVE_REGULATION_OF_MAPK_CASCADE	29	-0.345149701898491	-1.22461729716036	0.174556213017751	0.555908938734516	0.50217609641781	87	tags=28%, list=8%, signal=26%	IRAK1/ICAM1/HAND2/ADRA2C/LILRA5/CDK10/ZC3H12A/SAA1
GOBP_VASCULATURE_DEVELOPMENT	GOBP_VASCULATURE_DEVELOPMENT	55	0.333987671279663	1.19363939577657	0.174757281553398	0.555908938734516	0.50217609641781	183	tags=27%, list=17%, signal=24%	ROBO2/LOXL1/MMP19/ANGPTL4/TIPARP/ANXA2/BMP4/IL10/NDNF/TNFRSF12A/LOX/TYMP/HIF1A/HAS2/SRPX2
GOBP_NEGATIVE_REGULATION_OF_ESTABLISHMENT_OF_PROTEIN_LOCALIZATION	GOBP_NEGATIVE_REGULATION_OF_ESTABLISHMENT_OF_PROTEIN_LOCALIZATION	11	-0.488086322738071	-1.28272240798535	0.176165803108808	0.558783793815045	0.504773074810339	198	tags=45%, list=18%, signal=38%	BAG3/LMAN1/KCNB1/PIM3/RAB11FIP3
GOBP_REGULATION_OF_DNA_BINDING_TRANSCRIPTION_FACTOR_ACTIVITY	GOBP_REGULATION_OF_DNA_BINDING_TRANSCRIPTION_FACTOR_ACTIVITY	20	-0.383967448780396	-1.22907819871523	0.178947368421053	0.565583352817395	0.510915404532426	87	tags=55%, list=8%, signal=52%	NEUROD2/TFRC/CYTL1/VEGFA/STAT3/PPARGC1B/IRAK1/ICAM1/HAND2/ZC3H12A/HSPA1B
GOBP_PROCESS_UTILIZING_AUTOPHAGIC_MECHANISM	GOBP_PROCESS_UTILIZING_AUTOPHAGIC_MECHANISM	31	-0.342784501157604	-1.23235198959775	0.179331306990881	0.565583352817395	0.510915404532426	302	tags=42%, list=28%, signal=31%	RAB8A/FBXL2/TMEM150C/FOXK1/ATG16L1/PRKAA2/STAT3/ULK1/BAG3/HGS/ULK3/VPS13C/ZC3H12A
GOBP_GOLGI_VESICLE_TRANSPORT	GOBP_GOLGI_VESICLE_TRANSPORT	23	-0.36600479374143	-1.22253746077909	0.181818181818182	0.570699152542373	0.515536723163842	309	tags=43%, list=28%, signal=32%	GBF1/GGA1/RAB8A/EXOC5/AP3D1/LMAN1/VPS13C/EPS15/OSBPL5/KIF1C
GOCC_POSTSYNAPSE	GOCC_POSTSYNAPSE	43	0.352494730178829	1.20946589324788	0.182336182336182	0.570699152542373	0.515536723163842	158	tags=26%, list=14%, signal=23%	CTNND2/GRIA2/GLRB/NSG1/GABRR2/SHC4/PCDH8/COL13A1/CTTNBP2/EPHA7/LRP4
GOBP_PROTEIN_LOCALIZATION_TO_NUCLEUS	GOBP_PROTEIN_LOCALIZATION_TO_NUCLEUS	16	-0.411639209378703	-1.25027774711286	0.1825	0.570699152542373	0.515536723163842	213	tags=38%, list=20%, signal=31%	STAT3/BAG3/MEPCE/LMNA/SUN2/ZC3H12A
GOBP_REGULATION_OF_HYDROLASE_ACTIVITY	GOBP_REGULATION_OF_HYDROLASE_ACTIVITY	67	0.321123767066774	1.18266689523299	0.183333333333333	0.57169014084507	0.516431924882629	153	tags=19%, list=14%, signal=18%	ADCYAP1/SERPINI2/ITIH6/TBC1D2/ANGPTL4/ANXA2/LIPC/FZD10/RGS3/ARHGEF26/RIN1/RANBP3L/EPHA7
GOBP_ANTIGEN_RECEPTOR_MEDIATED_SIGNALING_PATHWAY	GOBP_ANTIGEN_RECEPTOR_MEDIATED_SIGNALING_PATHWAY	11	-0.486228441162358	-1.27783977510357	0.183937823834197	0.571963963439483	0.516679280433137	321	tags=64%, list=29%, signal=45%	SLA2/ERMAP/MS4A1/MNDA/PIK3CD/BCAR1/ZC3H12A
GOBP_FATTY_ACID_TRANSPORT	GOBP_FATTY_ACID_TRANSPORT	10	0.53306462721502	1.28290291620818	0.185689948892675	0.575794883541151	0.520139912864635	242	tags=40%, list=22%, signal=31%	TNFSF11/PLA2G4F/SLC38A7/SLC27A2
GOBP_REGULATION_OF_PROTEIN_MODIFICATION_PROCESS	GOBP_REGULATION_OF_PROTEIN_MODIFICATION_PROCESS	80	-0.256881683531937	-1.14169732491663	0.186311787072243	0.576109352762496	0.520423986235317	277	tags=38%, list=25%, signal=30%	CRTAP/TFRC/VEGFA/PKIB/DUSP21/SOCS1/INPP5F/SOCS3/PRKAA2/PTK2B/STAT3/DCUN1D2/HGS/SKI/GADD45B/PTPRQ/RAP2A/DCUN1D3/PPP1R3B/NAB2/CRY2/IRAK1/ICAM1/NOG/ADRA2C/LILRA5/PIK3R3/ZC3H12A/HSPA1B/SAA1
GOBP_BIOLOGICAL_PROCESS_INVOLVED_IN_INTERACTION_WITH_HOST	GOBP_BIOLOGICAL_PROCESS_INVOLVED_IN_INTERACTION_WITH_HOST	13	-0.454428328266743	-1.27592130689851	0.186868686868687	0.576221828310965	0.520525590163473	272	tags=54%, list=25%, signal=41%	TFRC/HYAL3/THOC6/ULK1/ICAM1/EPS15/HSPA1B
GOBP_RESPONSE_TO_MECHANICAL_STIMULUS	GOBP_RESPONSE_TO_MECHANICAL_STIMULUS	12	-0.461638280883768	-1.24557947181846	0.189973614775726	0.580659985424432	0.524534765514392	266	tags=42%, list=24%, signal=32%	TMEM150C/PTK2B/BAG3/JUND/RIPOR2
GOBP_NEGATIVE_REGULATION_OF_ANION_TRANSPORT	GOBP_NEGATIVE_REGULATION_OF_ANION_TRANSPORT	16	-0.409300512786874	-1.24317438999966	0.19	0.580659985424432	0.524534765514392	198	tags=38%, list=18%, signal=31%	BAG3/LMAN1/KCNB1/PIM3/RAB11FIP3/ADRA2C
GOMF_METAL_ION_TRANSMEMBRANE_TRANSPORTER_ACTIVITY	GOMF_METAL_ION_TRANSMEMBRANE_TRANSPORTER_ACTIVITY	27	0.396852630836232	1.21878990297716	0.191290824261275	0.580659985424432	0.524534765514392	208	tags=33%, list=19%, signal=28%	TRPM3/SCN11A/ANXA2/MCOLN3/KCNK1/SLC9A7/SCN3B/SCN3A/SLC20A2
GOBP_CELLULAR_RESPONSE_TO_NITROGEN_COMPOUND	GOBP_CELLULAR_RESPONSE_TO_NITROGEN_COMPOUND	34	-0.328575422874174	-1.20859323933264	0.191358024691358	0.580659985424432	0.524534765514392	156	tags=38%, list=14%, signal=34%	AHR/SOCS1/SOCS3/STAT3/BCAR1/OR10H5/TRARG1/SORBS1/ICAM1/GPT/OR5T2/GPD1/PIK3R3
GOMF_RNA_POLYMERASE_II_SPECIFIC_DNA_BINDING_TRANSCRIPTION_FACTOR_BINDING	GOMF_RNA_POLYMERASE_II_SPECIFIC_DNA_BINDING_TRANSCRIPTION_FACTOR_BINDING	13	-0.451049930282442	-1.26643560870757	0.191919191919192	0.580659985424432	0.524534765514392	213	tags=38%, list=20%, signal=31%	STAT3/PPARGC1B/JUND/TGFB1I1/TOB2
GOBP_TRANSMEMBRANE_TRANSPORT	GOBP_TRANSMEMBRANE_TRANSPORT	84	0.307153166742551	1.17559749988634	0.192	0.580659985424432	0.524534765514392	208	tags=26%, list=19%, signal=23%	CALCR/BEST3/GRIA2/TRPM3/GLRB/SCN11A/ANXA2/GABRR2/CRH/MCOLN3/SLCO6A1/KCNK1/CFTR/SLC9A7/SCN3B/ATP13A4/SLC38A7/ATP13A5/DPP6/FXYD2/SCN3A/SLC20A2
GOBP_REGULATION_OF_SMALL_MOLECULE_METABOLIC_PROCESS	GOBP_REGULATION_OF_SMALL_MOLECULE_METABOLIC_PROCESS	27	-0.342940586857907	-1.20230814202956	0.192200557103064	0.580659985424432	0.524534765514392	118	tags=52%, list=11%, signal=47%	FAM3C/PTGS2/SLC7A11/SCD/ADM/FOXK1/PRKAA2/PTK2B/PPP1R3B/SORBS1/NUP210/DGAT2/GPT/GPD1
GOBP_NUCLEOSIDE_MONOPHOSPHATE_METABOLIC_PROCESS	GOBP_NUCLEOSIDE_MONOPHOSPHATE_METABOLIC_PROCESS	10	0.531365135530012	1.27881282519959	0.192504258943782	0.580659985424432	0.524534765514392	342	tags=60%, list=31%, signal=42%	AK5/TYMP/ENTPD8/AK4/AK9/IMPDH1
GOBP_NEGATIVE_REGULATION_OF_RESPONSE_TO_EXTERNAL_STIMULUS	GOBP_NEGATIVE_REGULATION_OF_RESPONSE_TO_EXTERNAL_STIMULUS	28	0.391061565033907	1.21843675438125	0.193199381761978	0.581173140245951	0.524998320005376	116	tags=18%, list=11%, signal=16%	ADCYAP1/ROBO2/KLRC1/IL10/VSIG4
GOBP_POSITIVE_REGULATION_OF_AUTOPHAGY	GOBP_POSITIVE_REGULATION_OF_AUTOPHAGY	11	-0.481593674678545	-1.26565930917447	0.194300518134715	0.582901554404145	0.526559669741775	221	tags=36%, list=20%, signal=29%	PRKAA2/ULK1/BAG3/ZC3H12A
GOBP_RESPONSE_TO_ENDOPLASMIC_RETICULUM_STRESS	GOBP_RESPONSE_TO_ENDOPLASMIC_RETICULUM_STRESS	14	-0.426852251719214	-1.23538104037983	0.195431472081218	0.582994449634555	0.526643585939074	139	tags=21%, list=13%, signal=19%	ATF3/LMNA/TMUB1
GOBP_POSITIVE_REGULATION_OF_CELL_CYCLE	GOBP_POSITIVE_REGULATION_OF_CELL_CYCLE	18	-0.396141066576646	-1.23379675210497	0.195822454308094	0.582994449634555	0.526643585939074	224	tags=39%, list=21%, signal=31%	RDX/ZBED6/FZD9/MEPCE/HOXA13/CDK10/CYP1A1
GOBP_CHROMOSOME_SEGREGATION	GOBP_CHROMOSOME_SEGREGATION	10	0.530548786045628	1.2768481532242	0.195911413969336	0.582994449634555	0.526643585939074	218	tags=40%, list=20%, signal=32%	PMF1/SYCP2/RRS1/FANCM
GOBP_ACTIN_POLYMERIZATION_OR_DEPOLYMERIZATION	GOBP_ACTIN_POLYMERIZATION_OR_DEPOLYMERIZATION	15	-0.410582496646506	-1.22088250547829	0.1975	0.585917395192641	0.529284006497417	224	tags=33%, list=21%, signal=27%	RDX/PTK2B/SCIN/ICAM1/KANK3
GOBP_GROWTH	GOBP_GROWTH	49	-0.292284286500701	-1.15995144780336	0.197952218430034	0.585917395192641	0.529284006497417	299	tags=37%, list=27%, signal=28%	PPP1R13L/WNT7B/RAB21/ADM/VEGFA/SOCS1/SOCS3/PTK2B/ULK1/EIF4H/CACNG7/BCAR1/ADAM15/FZD9/DCUN1D3/SGK2/NOG/HSPA1B
GOBP_CYTOKINE_PRODUCTION	GOBP_CYTOKINE_PRODUCTION	36	-0.313492739882078	-1.17585278402185	0.201219512195122	0.594	0.536585365853658	26	tags=33%, list=2%, signal=34%	TNFRSF1B/STAT3/IL1R1/PIK3CD/LAG3/CHIA/IRAK1/LILRA5/LGR4/ZC3H12A/HSPA1B/SAA1
GOBP_DNA_RECOMBINATION	GOBP_DNA_RECOMBINATION	10	0.529013314332983	1.27315280178399	0.202725724020443	0.594651381012607	0.537173785919247	264	tags=50%, list=24%, signal=38%	IL10/EXO1/IL27RA/FANCM/CD40LG
GOBP_REGULATION_OF_NEURAL_PRECURSOR_CELL_PROLIFERATION	GOBP_REGULATION_OF_NEURAL_PRECURSOR_CELL_PROLIFERATION	11	0.50172421096406	1.25497764779887	0.202922077922078	0.594651381012607	0.537173785919247	165	tags=36%, list=15%, signal=31%	ADCYAP1/PTPRZ1/FZD3/HIF1A
GOBP_PROTEIN_CONTAINING_COMPLEX_DISASSEMBLY	GOBP_PROTEIN_CONTAINING_COMPLEX_DISASSEMBLY	13	-0.445881110987442	-1.25192285441878	0.204545454545455	0.594651381012607	0.537173785919247	235	tags=46%, list=22%, signal=37%	NES/RDX/MYC/SCIN/EIF5A/MRPL49
GOBP_PROTEIN_TARGETING	GOBP_PROTEIN_TARGETING	13	-0.445556995273823	-1.2510128184039	0.204545454545455	0.594651381012607	0.537173785919247	198	tags=54%, list=18%, signal=45%	MIEF1/BAG3/AP3D1/LMAN1/KCNB1/HGS/VPS13C
GOBP_REGULATION_OF_ACTIN_FILAMENT_LENGTH	GOBP_REGULATION_OF_ACTIN_FILAMENT_LENGTH	13	-0.445767796212694	-1.25160469481804	0.204545454545455	0.594651381012607	0.537173785919247	224	tags=38%, list=21%, signal=31%	RDX/PTK2B/SCIN/ICAM1/KANK3
GOBP_REGULATION_OF_EXTRINSIC_APOPTOTIC_SIGNALING_PATHWAY	GOBP_REGULATION_OF_EXTRINSIC_APOPTOTIC_SIGNALING_PATHWAY	11	-0.477011624062496	-1.25361738395363	0.204663212435233	0.594651381012607	0.537173785919247	139	tags=36%, list=13%, signal=32%	ATF3/ICAM1/G0S2/HSPA1B
GOBP_REGULATION_OF_SUPRAMOLECULAR_FIBER_ORGANIZATION	GOBP_REGULATION_OF_SUPRAMOLECULAR_FIBER_ORGANIZATION	22	-0.363588200612558	-1.19829775817646	0.208	0.602341342190856	0.544120453650277	224	tags=27%, list=21%, signal=22%	RDX/PTK2B/SCIN/ICAM1/KANK3/HSPA1B
GOBP_PATTERN_SPECIFICATION_PROCESS	GOBP_PATTERN_SPECIFICATION_PROCESS	27	0.391013496783641	1.20085710608369	0.208398133748056	0.602341342190856	0.544120453650277	314	tags=48%, list=29%, signal=35%	ROBO2/RIPPLY2/BMP4/PCDH8/ARMC4/LRP4/HIF1A/FST/HOXC10/BHLHE40/HOXC6/HOXC9/GLI3
GOBP_MICROTUBULE_BASED_MOVEMENT	GOBP_MICROTUBULE_BASED_MOVEMENT	16	-0.401128651922433	-1.21835387835128	0.2125	0.61259765625	0.553385416666667	282	tags=50%, list=26%, signal=38%	RAB21/SLC22A16/BAG3/AP3D1/TPGS1/KIF1A/KIF1C/SUN2
GOCC_CATALYTIC_COMPLEX	GOCC_CATALYTIC_COMPLEX	50	-0.285821134438282	-1.14017653524019	0.216494845360825	0.615477699194636	0.555987081476636	226	tags=26%, list=21%, signal=22%	SOCS3/PRIM2/ULK1/DCUN1D2/POLR2D/PIK3CD/DCUN1D3/PPP1R3B/TAF6L/RBBP4/GPD1/GTPBP1/PIK3R3
GOBP_POSITIVE_REGULATION_OF_CELL_POPULATION_PROLIFERATION	GOBP_POSITIVE_REGULATION_OF_CELL_POPULATION_PROLIFERATION	54	0.327442371520681	1.17220975814787	0.216551724137931	0.615477699194636	0.555987081476636	278	tags=35%, list=25%, signal=28%	ADCYAP1/LAMC1/SHC4/CRH/BMP4/IL10/FZD3/PTPN22/MEGF10/HIF1A/HAS2/LIFR/IL27RA/HOXC10/FGF18/KCNA5/HBEGF/CD40LG/TNFRSF13C
GOBP_POSITIVE_REGULATION_OF_DEFENSE_RESPONSE	GOBP_POSITIVE_REGULATION_OF_DEFENSE_RESPONSE	17	0.443340157045765	1.21861451091217	0.218032786885246	0.615477699194636	0.555987081476636	105	tags=24%, list=10%, signal=22%	CLEC4A/TNFSF11/CRH/CADM1
GOBP_SMALL_MOLECULE_BIOSYNTHETIC_PROCESS	GOBP_SMALL_MOLECULE_BIOSYNTHETIC_PROCESS	41	-0.303786562326411	-1.15218706047735	0.218241042345277	0.615477699194636	0.555987081476636	96	tags=20%, list=9%, signal=18%	SLC25A10/DGAT2/ENTPD4/GPT/ELOVL7/PDE4A/GPD1/CYP1A1
GOCC_FICOLIN_1_RICH_GRANULE	GOCC_FICOLIN_1_RICH_GRANULE	13	-0.440029155324495	-1.23549202374003	0.21969696969697	0.615477699194636	0.555987081476636	32	tags=15%, list=3%, signal=15%	PDAP1/HSPA1B
GOBP_ORGANONITROGEN_COMPOUND_CATABOLIC_PROCESS	GOBP_ORGANONITROGEN_COMPOUND_CATABOLIC_PROCESS	56	-0.2747445118585	-1.1228061274265	0.219858156028369	0.615477699194636	0.555987081476636	77	tags=14%, list=7%, signal=14%	ACAN/ENTPD4/GPT/TGFB1I1/PDE4A/TMUB1/TRHDE/HSPA1B
GOBP_ENTRY_INTO_HOST	GOBP_ENTRY_INTO_HOST	11	-0.46811732657043	-1.23024259518192	0.22020725388601	0.615477699194636	0.555987081476636	86	tags=45%, list=8%, signal=42%	TFRC/HYAL3/ICAM1/EPS15/HSPA1B
GOBP_MAINTENANCE_OF_PROTEIN_LOCATION_IN_CELL	GOBP_MAINTENANCE_OF_PROTEIN_LOCATION_IN_CELL	11	-0.469167431090205	-1.2330023377428	0.22020725388601	0.615477699194636	0.555987081476636	159	tags=27%, list=15%, signal=24%	SCIN/VPS13C/SUN2
GOBP_MOVEMENT_IN_HOST_ENVIRONMENT	GOBP_MOVEMENT_IN_HOST_ENVIRONMENT	11	-0.46811732657043	-1.23024259518192	0.22020725388601	0.615477699194636	0.555987081476636	86	tags=45%, list=8%, signal=42%	TFRC/HYAL3/ICAM1/EPS15/HSPA1B
GOCC_POSTSYNAPTIC_MEMBRANE	GOCC_POSTSYNAPTIC_MEMBRANE	23	0.40652994580155	1.20297756202028	0.221337579617834	0.615477699194636	0.555987081476636	153	tags=35%, list=14%, signal=31%	GRIA2/GLRB/NSG1/GABRR2/SHC4/PCDH8/COL13A1/EPHA7
GOBP_NERVOUS_SYSTEM_PROCESS	GOBP_NERVOUS_SYSTEM_PROCESS	62	0.319773312961403	1.16443673149112	0.221448467966574	0.615477699194636	0.555987081476636	165	tags=24%, list=15%, signal=22%	ADCYAP1/TRPM3/GLRB/SCN11A/GABRR2/CRH/BRINP1/PTPRZ1/IL10/MME/COL2A1/TYMP/SCN3B/RDH5/HIF1A
GOBP_NEGATIVE_REGULATION_OF_APOPTOTIC_SIGNALING_PATHWAY	GOBP_NEGATIVE_REGULATION_OF_APOPTOTIC_SIGNALING_PATHWAY	12	-0.453162120504508	-1.22270933343212	0.221635883905013	0.615477699194636	0.555987081476636	133	tags=33%, list=12%, signal=30%	FZD9/ICAM1/NOG/HSPA1B
GOCC_INTRINSIC_COMPONENT_OF_ENDOPLASMIC_RETICULUM_MEMBRANE	GOCC_INTRINSIC_COMPONENT_OF_ENDOPLASMIC_RETICULUM_MEMBRANE	10	-0.481546336088263	-1.22876515431494	0.221686746987952	0.615477699194636	0.555987081476636	126	tags=30%, list=12%, signal=27%	SLC35B2/DGAT2/ELOVL7
GOBP_CIRCADIAN_RHYTHM	GOBP_CIRCADIAN_RHYTHM	13	-0.43879791485953	-1.23203500786878	0.222222222222222	0.615477699194636	0.555987081476636	93	tags=54%, list=9%, signal=50%	SPSB4/AHR/PRKAA2/CRY2/JUND/GPR176/LGR4
GOBP_ANIMAL_ORGAN_MORPHOGENESIS	GOBP_ANIMAL_ORGAN_MORPHOGENESIS	73	0.309740458775822	1.15390996711503	0.222841225626741	0.615477699194636	0.555987081476636	182	tags=23%, list=17%, signal=21%	MFAP5/TNFSF11/ROBO2/RIPPLY2/COL9A1/TIPARP/LAMC1/BMP4/COL13A1/SYCP2/FZD3/COL2A1/MMP16/LRP4/HIF1A/HAS2/FST
GOBP_LEUKOCYTE_PROLIFERATION	GOBP_LEUKOCYTE_PROLIFERATION	18	0.43153171166735	1.20819905964218	0.222940226171244	0.615477699194636	0.555987081476636	278	tags=44%, list=25%, signal=34%	TNFSF11/BMP4/IL10/VSIG4/PTPN22/IL27RA/CD40LG/TNFRSF13C
GOBP_REGULATION_OF_INNATE_IMMUNE_RESPONSE	GOBP_REGULATION_OF_INNATE_IMMUNE_RESPONSE	17	0.441148204587294	1.212589464386	0.222950819672131	0.615477699194636	0.555987081476636	143	tags=29%, list=13%, signal=26%	CLEC4A/KLRC1/CADM1/VSIG4/PTPN22
GOCC_NUCLEAR_BODY	GOCC_NUCLEAR_BODY	34	-0.315104230525693	-1.15904238779388	0.225308641975309	0.618956375332965	0.559129517012615	259	tags=41%, list=24%, signal=32%	RMI2/ESRP1/UBE2O/CMYA5/THOC6/PRKAA2/ZNF395/POLR2D/SKI/MSX2/CRY2/LMNA/ALKBH5/HSPA1B
GOBP_CELL_JUNCTION_ASSEMBLY	GOBP_CELL_JUNCTION_ASSEMBLY	27	0.385481436104565	1.18386737444424	0.225505443234837	0.618956375332965	0.559129517012615	183	tags=22%, list=17%, signal=19%	CTNND2/ROBO2/LAMC1/EPHA7/LRP4/SRPX2
GOBP_DIGESTIVE_SYSTEM_DEVELOPMENT	GOBP_DIGESTIVE_SYSTEM_DEVELOPMENT	14	-0.415552783333133	-1.20267850934172	0.225888324873096	0.618956375332965	0.559129517012615	14	tags=14%, list=1%, signal=14%	LGR4/CYP1A1
GOBP_CELLULAR_RESPONSE_TO_HORMONE_STIMULUS	GOBP_CELLULAR_RESPONSE_TO_HORMONE_STIMULUS	43	-0.297771713766581	-1.14021789918733	0.23	0.624098360655738	0.563774490203918	232	tags=42%, list=21%, signal=34%	NR5A2/SOCS3/RDX/PRKAA2/STAT3/PPARGC1B/ABCC2/RXRB/BCAR1/TRARG1/SORBS1/LGR5/CRY2/ICAM1/GPT/LGR4/PIK3R3/STRN3
GOBP_POSITIVE_REGULATION_OF_DEVELOPMENTAL_PROCESS	GOBP_POSITIVE_REGULATION_OF_DEVELOPMENTAL_PROCESS	84	-0.24658905270027	-1.10345896664905	0.23015873015873	0.624098360655738	0.563774490203918	299	tags=38%, list=27%, signal=30%	PPP1R13L/NEUROD2/WNT7B/RAB21/ADM/MIEF1/TFRC/VEGFA/SOCS1/SOCS3/TNFRSF1B/PTK2B/STAT3/TMEM64/PPARGC1B/AP3D1/MYC/CACNG7/SCIN/PIK3CD/S100A1/FZD9/LIMS2/JUND/LMNA/NOG/TGFB1I1/ADRA2C/LGR4/RIPOR2/ZC3H12A/HSPA1B
GOBP_REGULATION_OF_CELL_DEATH	GOBP_REGULATION_OF_CELL_DEATH	103	0.286311728270132	1.13212624625472	0.230573248407643	0.624098360655738	0.563774490203918	165	tags=21%, list=15%, signal=20%	ADCYAP1/CALCR/CTSB/ANGPTL4/MCF2/IFIT2/TOX3/AVEN/CRH/BMP4/PTPRZ1/IL10/TNFRSF6B/SYCP2/ARHGEF26/FZD3/COL2A1/NDNF/TNFRSF12A/LOX/EPHA7/HIF1A
GOBP_ANTIGEN_PROCESSING_AND_PRESENTATION	GOBP_ANTIGEN_PROCESSING_AND_PRESENTATION	13	0.472376846674389	1.22726206591267	0.231023102310231	0.624098360655738	0.563774490203918	62	tags=23%, list=6%, signal=22%	CLEC4A/CD1C/CTSL
GOBP_CELLULAR_HOMEOSTASIS	GOBP_CELLULAR_HOMEOSTASIS	54	-0.27302664068251	-1.11271420369494	0.231046931407942	0.624098360655738	0.563774490203918	276	tags=48%, list=25%, signal=38%	ADM/TFRC/CHERP/FOXK1/RASA3/ATP4A/PRKAA2/PTK2B/PRIM2/TMEM64/CCL28/ABCC2/BAG3/AP3D1/ZBED6/KCNB1/CCL8/MYC/CACNA1C/SLC6A9/FZD9/PIM3/ICAM1/DGAT2/SELENON/SAA1
GOBP_POTASSIUM_ION_TRANSPORT	GOBP_POTASSIUM_ION_TRANSPORT	17	0.438583105166194	1.20553874424074	0.231147540983607	0.624098360655738	0.563774490203918	285	tags=47%, list=26%, signal=35%	ADCYAP1/KCNK1/SLC9A7/DPP6/FXYD2/KCNA5/ANK2/ANK3
GOBP_FAT_CELL_DIFFERENTIATION	GOBP_FAT_CELL_DIFFERENTIATION	15	-0.398491585244232	-1.18492972539904	0.2325	0.626222627737226	0.565693430656934	258	tags=47%, list=24%, signal=36%	PTGS2/IL11/SOCS1/TMEM64/PTPRQ/TGFB1I1/ZC3H12A
GOBP_POSITIVE_REGULATION_OF_MULTICELLULAR_ORGANISMAL_PROCESS	GOBP_POSITIVE_REGULATION_OF_MULTICELLULAR_ORGANISMAL_PROCESS	90	-0.243322543802659	-1.10721916312904	0.234042553191489	0.627798379895908	0.56711687434138	218	tags=28%, list=20%, signal=24%	TNFRSF1B/PTK2B/STAT3/IL1R1/TMEM64/PPARGC1B/AP3D1/MYC/PIK3CD/S100A1/FZD9/CHIA/IRAK1/ICAM1/NOG/TGFB1I1/HAND2/TOB2/ADRA2C/LILRA5/LGR4/G0S2/ZC3H12A/HSPA1B/SAA1
GOBP_CELLULAR_PROCESS_INVOLVED_IN_REPRODUCTION_IN_MULTICELLULAR_ORGANISM	GOBP_CELLULAR_PROCESS_INVOLVED_IN_REPRODUCTION_IN_MULTICELLULAR_ORGANISM	16	0.445881311347402	1.21145736573	0.23421926910299	0.627798379895908	0.56711687434138	148	tags=31%, list=14%, signal=27%	ROBO2/BMP4/SYCP2/STRBP/CFTR
GOMF_CATION_TRANSMEMBRANE_TRANSPORTER_ACTIVITY	GOMF_CATION_TRANSMEMBRANE_TRANSPORTER_ACTIVITY	37	0.352004315510527	1.16838367590079	0.235119047619048	0.628687888198758	0.567920404876927	208	tags=30%, list=19%, signal=25%	GRIA2/TRPM3/SCN11A/ANXA2/MCOLN3/KCNK1/SLC9A7/SCN3B/SLC38A7/SCN3A/SLC20A2
GOCC_FICOLIN_1_RICH_GRANULE_LUMEN	GOCC_FICOLIN_1_RICH_GRANULE_LUMEN	11	-0.462471114009635	-1.21540398357865	0.235751295336788	0.62885947936825	0.568075410450091	32	tags=18%, list=3%, signal=18%	PDAP1/HSPA1B
GOBP_RESPONSE_TO_REACTIVE_OXYGEN_SPECIES	GOBP_RESPONSE_TO_REACTIVE_OXYGEN_SPECIES	12	0.47001826305565	1.20899814077609	0.239165329052969	0.632072472981564	0.570977843705116	252	tags=42%, list=23%, signal=32%	IL10/MB/HIF1A/GPR37/KCNA5
GOBP_FATTY_ACID_METABOLIC_PROCESS	GOBP_FATTY_ACID_METABOLIC_PROCESS	21	-0.359223696588469	-1.16723775135935	0.240105540897098	0.632072472981564	0.570977843705116	74	tags=19%, list=7%, signal=18%	DGAT2/ELOVL7/TYRP1/CYP1A1
GOCC_PLASMA_MEMBRANE_SIGNALING_RECEPTOR_COMPLEX	GOCC_PLASMA_MEMBRANE_SIGNALING_RECEPTOR_COMPLEX	14	0.457981055815583	1.21340538848091	0.240131578947368	0.632072472981564	0.570977843705116	214	tags=29%, list=20%, signal=23%	CALCR/GRIA2/TRBV6-6/IL27RA
GOBP_REGULATION_OF_STRESS_ACTIVATED_PROTEIN_KINASE_SIGNALING_CASCADE	GOBP_REGULATION_OF_STRESS_ACTIVATED_PROTEIN_KINASE_SIGNALING_CASCADE	14	-0.404211300344348	-1.16985438109195	0.241116751269036	0.632072472981564	0.570977843705116	287	tags=57%, list=26%, signal=43%	WNT7B/VEGFA/PTK2B/MYC/GADD45B/RAP2A/HAND2/ZC3H12A
GOBP_REGULATION_OF_DEFENSE_RESPONSE	GOBP_REGULATION_OF_DEFENSE_RESPONSE	41	0.338810780904351	1.15198458579272	0.241726618705036	0.632072472981564	0.570977843705116	143	tags=22%, list=13%, signal=20%	ADCYAP1/CLEC4A/TNFSF11/KLRC1/CRH/IL10/CADM1/VSIG4/PTPN22
GOBP_DETECTION_OF_STIMULUS	GOBP_DETECTION_OF_STIMULUS	15	-0.394582874925655	-1.17330702816788	0.2425	0.632072472981564	0.570977843705116	148	tags=33%, list=14%, signal=29%	OR10H5/OR2T6/NAIP/OR5T2/OR52E1
GOBP_T_CELL_ACTIVATION	GOBP_T_CELL_ACTIVATION	37	0.350733071712025	1.16416412393278	0.242559523809524	0.632072472981564	0.570977843705116	143	tags=24%, list=13%, signal=22%	CLEC4A/TNFSF11/KLRC1/CD1C/CTSL/BMP4/IL10/VSIG4/PTPN22
GOBP_REGULATION_OF_PROTEIN_MODIFICATION_BY_SMALL_PROTEIN_CONJUGATION_OR_REMOVAL	GOBP_REGULATION_OF_PROTEIN_MODIFICATION_BY_SMALL_PROTEIN_CONJUGATION_OR_REMOVAL	12	-0.44383519999852	-1.19754369791484	0.242744063324538	0.632072472981564	0.570977843705116	6	tags=33%, list=1%, signal=34%	DCUN1D2/DCUN1D3/ZC3H12A/HSPA1B
GOBP_INTRACELLULAR_PROTEIN_TRANSPORT	GOBP_INTRACELLULAR_PROTEIN_TRANSPORT	53	-0.275987373436276	-1.12130388696174	0.242857142857143	0.632072472981564	0.570977843705116	239	tags=45%, list=22%, signal=37%	GGA1/RAB8A/SRSF1/RAB21/MIEF1/YWHAZ/THOC6/STAT3/BAG3/AP3D1/ZC3H11A/LMAN1/KCNB1/HGS/POLR2D/TBC1D10B/TRARG1/KIF1A/VPS13C/NUP210/EIF5A/ALKBH5/SMG5/ZC3H12A
GOBP_NEGATIVE_REGULATION_OF_INTRACELLULAR_SIGNAL_TRANSDUCTION	GOBP_NEGATIVE_REGULATION_OF_INTRACELLULAR_SIGNAL_TRANSDUCTION	23	-0.347761819124595	-1.16160186581834	0.24331550802139	0.632072472981564	0.570977843705116	15	tags=35%, list=1%, signal=35%	DUSP21/RASA3/PRKAA2/MYC/ATF3/WTIP/RIPOR2/ZC3H12A
GOBP_ORGANIC_HYDROXY_COMPOUND_METABOLIC_PROCESS	GOBP_ORGANIC_HYDROXY_COMPOUND_METABOLIC_PROCESS	38	-0.302082274346314	-1.1377002643236	0.244582043343653	0.632072472981564	0.570977843705116	74	tags=18%, list=7%, signal=18%	DGAT2/OSBPL5/HAND2/TYRP1/GPD1/PLPP2/CYP1A1
GOBP_CENTRAL_NERVOUS_SYSTEM_DEVELOPMENT	GOBP_CENTRAL_NERVOUS_SYSTEM_DEVELOPMENT	57	0.319073848998703	1.14508474806279	0.244725738396624	0.632072472981564	0.570977843705116	165	tags=21%, list=15%, signal=19%	ADCYAP1/ROBO2/CRH/BMP4/PTPRZ1/FZD3/COL2A1/NDNF/ARMC4/CTTNBP2/EPHA7/HIF1A
GOBP_EPITHELIAL_TUBE_MORPHOGENESIS	GOBP_EPITHELIAL_TUBE_MORPHOGENESIS	20	-0.363027874607063	-1.16205070930546	0.244736842105263	0.632072472981564	0.570977843705116	175	tags=35%, list=16%, signal=30%	MYC/SKI/PIK3CD/LGR5/NOG/HAND2/LGR4
GOBP_DNA_TEMPLATED_TRANSCRIPTION_INITIATION	GOBP_DNA_TEMPLATED_TRANSCRIPTION_INITIATION	13	-0.423259411883251	-1.18840677038552	0.244949494949495	0.632072472981564	0.570977843705116	232	tags=38%, list=21%, signal=31%	NR5A2/POLR2D/RXRB/BDP1/TAF6L
GOMF_TRANSCRIPTION_COREGULATOR_ACTIVITY	GOMF_TRANSCRIPTION_COREGULATOR_ACTIVITY	23	-0.347322888012474	-1.16013573822535	0.245989304812834	0.632817323302769	0.571650698557154	204	tags=30%, list=19%, signal=25%	PPARGC1B/ATN1/NAB2/TAF6L/TGFB1I1/TOB2/WTIP
GOBP_REGULATION_OF_ACTIN_FILAMENT_BASED_PROCESS	GOBP_REGULATION_OF_ACTIN_FILAMENT_BASED_PROCESS	24	-0.340605837762618	-1.15125616858866	0.246498599439776	0.632817323302769	0.571650698557154	224	tags=29%, list=21%, signal=24%	RDX/PTK2B/SCIN/CACNA1C/ICAM1/KANK3/CDK10
GOMF_LIGAND_GATED_CATION_CHANNEL_ACTIVITY	GOMF_LIGAND_GATED_CATION_CHANNEL_ACTIVITY	10	0.504437876413982	1.21400818898517	0.247018739352641	0.632817323302769	0.571650698557154	124	tags=30%, list=11%, signal=27%	GRIA2/MCOLN3/KCNK1
GOBP_HOMEOSTATIC_PROCESS	GOBP_HOMEOSTATIC_PROCESS	119	-0.229493598737999	-1.08616262384794	0.247524752475248	0.632817323302769	0.571650698557154	293	tags=39%, list=27%, signal=32%	NKX2-3/MS4A1/WNT7B/TFF3/ADM/TFRC/CYTL1/VEGFA/PKIB/CHERP/FOXK1/NR5A2/RASA3/ATP4A/PRKAA2/PTK2B/LYZ/STAT3/APOC4/PRIM2/TMEM64/PPARGC1B/CCL28/ABCC2/BAG3/AP3D1/ZBED6/KCNB1/CCL8/MYC/PIK3CD/CACNA1C/SLC6A9/FZD9/PIM3/CRY2/ICAM1/DGAT2/HOXA13/SELENON/SMG5/POTEF/POTEE/LGR4/G0S2/HSPA1B/SAA1
GOBP_CATION_TRANSMEMBRANE_TRANSPORT	GOBP_CATION_TRANSMEMBRANE_TRANSPORT	50	0.324573551662528	1.14546190798448	0.248945147679325	0.634966158081909	0.573591832052311	208	tags=30%, list=19%, signal=25%	CALCR/GRIA2/TRPM3/SCN11A/ANXA2/CRH/MCOLN3/KCNK1/SLC9A7/SCN3B/SLC38A7/DPP6/FXYD2/SCN3A/SLC20A2
GOBP_MYELOID_LEUKOCYTE_ACTIVATION	GOBP_MYELOID_LEUKOCYTE_ACTIVATION	36	-0.302046619531052	-1.1329205219029	0.25	0.634966158081909	0.573591832052311	32	tags=11%, list=3%, signal=11%	PDAP1/METTL7A/ZC3H12A/HSPA1B
GOBP_REGIONALIZATION	GOBP_REGIONALIZATION	22	0.402553514445491	1.17704204832521	0.250398724082935	0.634966158081909	0.573591832052311	340	tags=50%, list=31%, signal=35%	ROBO2/RIPPLY2/BMP4/PCDH8/LRP4/HOXC10/BHLHE40/HOXC6/HOXC9/GLI3/ASCL1
GOBP_REGULATION_OF_LIPID_BIOSYNTHETIC_PROCESS	GOBP_REGULATION_OF_LIPID_BIOSYNTHETIC_PROCESS	12	-0.440035250496996	-1.18729078066547	0.25065963060686	0.634966158081909	0.573591832052311	355	tags=50%, list=33%, signal=34%	PTGS2/SCD/ADM/PRKAA2/SORBS1/DGAT2
GOBP_PROTEIN_MODIFICATION_BY_SMALL_PROTEIN_CONJUGATION_OR_REMOVAL	GOBP_PROTEIN_MODIFICATION_BY_SMALL_PROTEIN_CONJUGATION_OR_REMOVAL	40	-0.300647323676415	-1.13276612346491	0.251633986928105	0.635965909090909	0.57449494949495	308	tags=38%, list=28%, signal=28%	SPSB4/NEUROD2/FBXL2/SOCS1/FOXK1/UBE2O/SOCS3/DCUN1D2/HGS/MYC/PDZRN3/DCUN1D3/NUP210/ZC3H12A/HSPA1B
GOBP_RESPONSE_TO_ORGANIC_CYCLIC_COMPOUND	GOBP_RESPONSE_TO_ORGANIC_CYCLIC_COMPOUND	49	0.326664277371741	1.14574306571438	0.2524682651622	0.635965909090909	0.57449494949495	148	tags=22%, list=14%, signal=20%	ADCYAP1/CALCR/MMP19/NSG1/TIPARP/CRH/BMP4/IL10/PLA2G4F/LOX/CFTR
GOBP_APOPTOTIC_SIGNALING_PATHWAY	GOBP_APOPTOTIC_SIGNALING_PATHWAY	26	-0.326660592666143	-1.12811758346274	0.252777777777778	0.635965909090909	0.57449494949495	239	tags=35%, list=22%, signal=28%	YWHAZ/TNFRSF1B/BAG3/ATF3/FZD9/ICAM1/NOG/G0S2/HSPA1B
GOBP_MRNA_PROCESSING	GOBP_MRNA_PROCESSING	15	-0.390467887329853	-1.16107095768994	0.255	0.639752321981424	0.577915376676987	301	tags=53%, list=28%, signal=39%	SRSF1/CHERP/ESRP1/THOC6/ZC3H11A/POLR2D/TRA2A/ALKBH5
GOBP_AMINOGLYCAN_METABOLIC_PROCESS	GOBP_AMINOGLYCAN_METABOLIC_PROCESS	16	0.436722262816967	1.18657227518484	0.257475083056478	0.639752321981424	0.577915376676987	173	tags=38%, list=16%, signal=32%	NDST3/ITIH6/HAS1/NDNF/CHST9/HAS2
GOMF_UBIQUITIN_LIKE_PROTEIN_LIGASE_BINDING	GOMF_UBIQUITIN_LIKE_PROTEIN_LIGASE_BINDING	15	-0.388980598794137	-1.15664844925696	0.2575	0.639752321981424	0.577915376676987	239	tags=47%, list=22%, signal=37%	YWHAZ/TNFRSF1B/PTK2B/HGS/SKI/SMG5/HSPA1B
GOBP_ALCOHOL_METABOLIC_PROCESS	GOBP_ALCOHOL_METABOLIC_PROCESS	24	-0.336984851190087	-1.13901714428014	0.257703081232493	0.639752321981424	0.577915376676987	74	tags=21%, list=7%, signal=20%	DGAT2/OSBPL5/GPD1/PLPP2/CYP1A1
GOBP_SKIN_DEVELOPMENT	GOBP_SKIN_DEVELOPMENT	12	0.461416495398245	1.18687235988072	0.258426966292135	0.639752321981424	0.577915376676987	182	tags=42%, list=17%, signal=35%	EXPH5/CTSL/FZD3/LRP4/FST
GOBP_POSITIVE_REGULATION_OF_MOLECULAR_FUNCTION	GOBP_POSITIVE_REGULATION_OF_MOLECULAR_FUNCTION	91	-0.241538691227295	-1.09709723742687	0.259574468085106	0.639752321981424	0.577915376676987	215	tags=27%, list=20%, signal=24%	PTK2B/STAT3/PPARGC1B/KHDC1L/DCUN1D2/CCL8/MYC/TBC1D10B/SKI/GADD45B/CACNA1C/S100A1/SLC6A9/DCUN1D3/SGK2/NAB2/IRAK1/ICAM1/ARHGAP27/HAND2/ADRA2C/LILRA5/RIPOR2/HSPA1B/SAA1
GOBP_REPRODUCTION	GOBP_REPRODUCTION	81	0.294697610871928	1.12442769593778	0.259705488621151	0.639752321981424	0.577915376676987	218	tags=27%, list=20%, signal=23%	ADCYAP1/ROBO2/MMP19/ADAM19/GLRB/TIPARP/CRH/BMP4/BRINP1/IL10/MME/CADM1/SYCP2/STRBP/ADAM29/CFTR/HIF1A/HAS2/FST/EXO1/TDRD6/FANCM
GOBP_G_PROTEIN_COUPLED_RECEPTOR_SIGNALING_PATHWAY	GOBP_G_PROTEIN_COUPLED_RECEPTOR_SIGNALING_PATHWAY	67	0.30769610131007	1.13321413776268	0.259722222222222	0.639752321981424	0.577915376676987	123	tags=21%, list=11%, signal=20%	ADCYAP1/CALCR/GRP/GLRB/MCF2/RGS13/GPR34/GABRR2/CRH/KISS1R/FZD10/RGS3/ARHGEF26/FZD3
GOBP_CELL_CELL_JUNCTION_ORGANIZATION	GOBP_CELL_CELL_JUNCTION_ORGANIZATION	14	0.446167818302804	1.18210661340847	0.259868421052632	0.639752321981424	0.577915376676987	105	tags=14%, list=10%, signal=13%	CTNND2/CADM1
GOBP_REGULATION_OF_MAPK_CASCADE	GOBP_REGULATION_OF_MAPK_CASCADE	38	-0.299923283502734	-1.1295690872834	0.260061919504644	0.639752321981424	0.577915376676987	177	tags=34%, list=16%, signal=30%	CCL8/MYC/GADD45B/ATF3/RAP2A/IRAK1/ICAM1/HAND2/ADRA2C/LILRA5/CDK10/ZC3H12A/SAA1
GOBP_REGULATION_OF_HORMONE_SECRETION	GOBP_REGULATION_OF_HORMONE_SECRETION	22	0.398401556423279	1.16490197501903	0.261562998405104	0.640830620386079	0.578889449309918	165	tags=27%, list=15%, signal=24%	ADCYAP1/TNFSF11/GRP/CRH/CFTR/HIF1A
GOBP_POSITIVE_REGULATION_OF_LIPID_METABOLIC_PROCESS	GOBP_POSITIVE_REGULATION_OF_LIPID_METABOLIC_PROCESS	11	-0.452986267878908	-1.19047719480915	0.261658031088083	0.640830620386079	0.578889449309918	375	tags=55%, list=34%, signal=36%	AMBRA1/PTGS2/ADM/PTK2B/SORBS1/DGAT2
GOBP_NEGATIVE_REGULATION_OF_HEMOPOIESIS	GOBP_NEGATIVE_REGULATION_OF_HEMOPOIESIS	10	-0.461755491506324	-1.17826471775406	0.265060240963855	0.645920451230186	0.583487309151026	175	tags=70%, list=16%, signal=59%	FSTL3/IFNB1/SOCS1/MYC/LAG3/TOB2/ZC3H12A
GOBP_STRESS_ACTIVATED_PROTEIN_KINASE_SIGNALING_CASCADE	GOBP_STRESS_ACTIVATED_PROTEIN_KINASE_SIGNALING_CASCADE	17	-0.374458458338702	-1.1547065200827	0.26530612244898	0.645920451230186	0.583487309151026	287	tags=53%, list=26%, signal=40%	WNT7B/VEGFA/PTK2B/MYC/GADD45B/RAP2A/IRAK1/HAND2/ZC3H12A
GOBP_REGULATION_OF_GTPASE_ACTIVITY	GOBP_REGULATION_OF_GTPASE_ACTIVITY	34	0.347627497769254	1.14174660700223	0.265486725663717	0.645920451230186	0.583487309151026	151	tags=21%, list=14%, signal=18%	ADCYAP1/TBC1D2/FZD10/RGS3/ARHGEF26/RIN1/RANBP3L
GOBP_MUSCLE_SYSTEM_PROCESS	GOBP_MUSCLE_SYSTEM_PROCESS	24	-0.336567075568632	-1.13760505233114	0.266106442577031	0.646008403361345	0.583566760037348	111	tags=38%, list=10%, signal=34%	INPP5F/TNFRSF1B/CACNA1C/SORBS1/LMNA/HAND2/SYNM/ADRA2C/ZC3H12A
GOBP_ORGANIC_ACID_BIOSYNTHETIC_PROCESS	GOBP_ORGANIC_ACID_BIOSYNTHETIC_PROCESS	15	-0.385575447925595	-1.14652310500125	0.2675	0.647285144601279	0.584720094490767	61	tags=20%, list=6%, signal=19%	GPT/ELOVL7/CYP1A1
GOBP_RESPONSE_TO_TUMOR_NECROSIS_FACTOR	GOBP_RESPONSE_TO_TUMOR_NECROSIS_FACTOR	20	-0.358879852223584	-1.14877290699302	0.268421052631579	0.647285144601279	0.584720094490767	218	tags=45%, list=20%, signal=37%	HYAL3/TNFRSF1B/PTK2B/ABCC2/CCL8/ICAM1/GPD1/ZC3H12A/HSPA1B
GOBP_REGULATION_OF_LEUKOCYTE_MEDIATED_IMMUNITY	GOBP_REGULATION_OF_LEUKOCYTE_MEDIATED_IMMUNITY	14	0.442299943006013	1.17185880802984	0.269736842105263	0.647285144601279	0.584720094490767	219	tags=43%, list=20%, signal=35%	KLRC1/CD1C/IL10/CADM1/IL27RA/CD1E
GOBP_PURINE_CONTAINING_COMPOUND_METABOLIC_PROCESS	GOBP_PURINE_CONTAINING_COMPOUND_METABOLIC_PROCESS	32	-0.313947103785884	-1.14627804026945	0.271084337349398	0.647285144601279	0.584720094490767	126	tags=25%, list=12%, signal=23%	SLC35B2/NUP210/DGAT2/ENTPD4/ELOVL7/PDE4A/GPD1/GTPBP1
GOBP_CELLULAR_RESPONSE_TO_CHEMICAL_STRESS	GOBP_CELLULAR_RESPONSE_TO_CHEMICAL_STRESS	18	-0.366977521400656	-1.1429657569018	0.27154046997389	0.647285144601279	0.584720094490767	6	tags=28%, list=1%, signal=28%	PRKAA2/PPARGC1B/OXSR1/ZC3H12A/HSPA1B
GOBP_EMBRYONIC_APPENDAGE_MORPHOGENESIS	GOBP_EMBRYONIC_APPENDAGE_MORPHOGENESIS	11	-0.443765424252023	-1.1662442216859	0.272020725388601	0.647285144601279	0.584720094490767	162	tags=45%, list=15%, signal=39%	SKI/CACNA1C/NOG/HOXA13/HAND2
GOBP_LYMPHOCYTE_MEDIATED_IMMUNITY	GOBP_LYMPHOCYTE_MEDIATED_IMMUNITY	17	0.428659100465922	1.17826051116865	0.272131147540984	0.647285144601279	0.584720094490767	264	tags=47%, list=24%, signal=36%	KLRC1/CD1C/IL10/CADM1/EXO1/IL27RA/CD1E/CD40LG
GOCC_CATION_CHANNEL_COMPLEX	GOCC_CATION_CHANNEL_COMPLEX	17	0.427983147670747	1.17640251145488	0.272131147540984	0.647285144601279	0.584720094490767	290	tags=47%, list=27%, signal=35%	GRIA2/SCN11A/KCNK1/SCN3B/DPP6/SCN3A/KCNA5/ABHD6
GOBP_EMBRYONIC_ORGAN_DEVELOPMENT	GOBP_EMBRYONIC_ORGAN_DEVELOPMENT	33	0.348457244685057	1.13488441800024	0.272455089820359	0.647285144601279	0.584720094490767	165	tags=24%, list=15%, signal=21%	MFAP5/BMP4/IL10/COL13A1/FZD3/COL2A1/MMP16/HIF1A
GOBP_REGULATION_OF_HEMOPOIESIS	GOBP_REGULATION_OF_HEMOPOIESIS	25	-0.329356288538828	-1.13048932464659	0.272479564032698	0.647285144601279	0.584720094490767	215	tags=44%, list=20%, signal=36%	PTK2B/STAT3/TMEM64/PPARGC1B/AP3D1/MYC/SCIN/LAG3/TOB2/ZC3H12A/HSPA1B
GOBP_REGULATION_OF_DEPHOSPHORYLATION	GOBP_REGULATION_OF_DEPHOSPHORYLATION	12	-0.427324273769004	-1.15299437948999	0.274406332453826	0.649702682186235	0.586903958614485	204	tags=33%, list=19%, signal=27%	PPARGC1B/PPP1R3B/CRY2/SMG5
GOBP_NEGATIVE_REGULATION_OF_NEURON_APOPTOTIC_PROCESS	GOBP_NEGATIVE_REGULATION_OF_NEURON_APOPTOTIC_PROCESS	14	0.440897684754007	1.16814357200114	0.274671052631579	0.649702682186235	0.586903958614485	165	tags=36%, list=15%, signal=31%	TOX3/PTPRZ1/IL10/NDNF/HIF1A
GOBP_BONE_MORPHOGENESIS	GOBP_BONE_MORPHOGENESIS	17	0.425490185126295	1.16955007482457	0.277049180327869	0.653629237503818	0.590450982388272	173	tags=35%, list=16%, signal=30%	RIPPLY2/BMP4/COL13A1/COL2A1/MMP16/HAS2
GOCC_APICAL_PART_OF_CELL	GOCC_APICAL_PART_OF_CELL	22	0.392227293881415	1.14684880601569	0.277511961722488	0.653629237503818	0.590450982388272	159	tags=32%, list=15%, signal=28%	TMEM114/CTSB/CTSL/FZD3/KCNK1/CFTR/INSC
GOMF_G_PROTEIN_COUPLED_RECEPTOR_ACTIVITY	GOMF_G_PROTEIN_COUPLED_RECEPTOR_ACTIVITY	35	-0.296703153198117	-1.10448367532923	0.283132530120482	0.665451615378712	0.601130637198475	148	tags=26%, list=14%, signal=23%	OR10H5/FZD9/LGR5/GPR176/OR2T6/OR5T2/OR52E1/ADRA2C/LGR4
GOMF_TRANSFERASE_ACTIVITY_TRANSFERRING_GLYCOSYL_GROUPS	GOMF_TRANSFERASE_ACTIVITY_TRANSFERRING_GLYCOSYL_GROUPS	18	0.412893511661762	1.15601597526776	0.284329563812601	0.666849210043537	0.602393143670765	173	tags=28%, list=16%, signal=24%	GALNT14/TIPARP/HAS1/TYMP/HAS2
GOBP_CELL_ACTIVATION	GOBP_CELL_ACTIVATION	85	-0.239185105086337	-1.07555173415153	0.286852589641434	0.669591516103692	0.604870384917518	34	tags=9%, list=3%, signal=10%	ADRA2C/PDAP1/LILRA5/METTL7A/RIPOR2/ZC3H12A/HSPA1B/SAA1
GOBP_CARBOHYDRATE_DERIVATIVE_CATABOLIC_PROCESS	GOBP_CARBOHYDRATE_DERIVATIVE_CATABOLIC_PROCESS	18	-0.363421662269131	-1.13189089540024	0.287206266318538	0.669591516103692	0.604870384917518	115	tags=28%, list=11%, signal=25%	CHIA/ACAN/ENTPD4/PDE4A/GPD1
GOMF_ADENYL_NUCLEOTIDE_BINDING	GOMF_ADENYL_NUCLEOTIDE_BINDING	79	-0.244954575212581	-1.0922320404474	0.287313432835821	0.669591516103692	0.604870384917518	222	tags=25%, list=20%, signal=22%	ATP4A/PRKAA2/PTK2B/ABCC2/ULK1/BAG3/OXSR1/CNGA2/PIK3CD/SLFN13/ULK3/PIM3/KIF1A/SGK2/IRAK1/NAIP/KIF1C/PDE4A/CDK10/HSPA1B
GOBP_NEURAL_PRECURSOR_CELL_PROLIFERATION	GOBP_NEURAL_PRECURSOR_CELL_PROLIFERATION	13	0.446405025756866	1.15978578967442	0.288778877887789	0.671592894583576	0.606678314890313	165	tags=31%, list=15%, signal=26%	ADCYAP1/PTPRZ1/FZD3/HIF1A
GOBP_REGULATION_OF_PHOSPHORUS_METABOLIC_PROCESS	GOBP_REGULATION_OF_PHOSPHORUS_METABOLIC_PROCESS	83	-0.240107118350961	-1.07462606853536	0.291828793774319	0.673397953688745	0.608308901254512	227	tags=29%, list=21%, signal=25%	INPP5F/SOCS3/PRKAA2/PTK2B/STAT3/PPARGC1B/HGS/GADD45B/PTPRQ/RAP2A/PPP1R3B/NAB2/CRY2/IRAK1/ICAM1/NUP210/NOG/GPD1/ADRA2C/SMG5/LILRA5/PIK3R3/ZC3H12A/SAA1
GOBP_REGULATION_OF_MYELOID_CELL_DIFFERENTIATION	GOBP_REGULATION_OF_MYELOID_CELL_DIFFERENTIATION	16	-0.374811980829126	-1.13842187115568	0.2925	0.673397953688745	0.608308901254512	215	tags=50%, list=20%, signal=41%	PTK2B/STAT3/TMEM64/PPARGC1B/MYC/SCIN/TOB2/HSPA1B
GOBP_REGULATION_OF_PEPTIDYL_TYROSINE_PHOSPHORYLATION	GOBP_REGULATION_OF_PEPTIDYL_TYROSINE_PHOSPHORYLATION	15	-0.376942792036667	-1.12085357783755	0.2925	0.673397953688745	0.608308901254512	331	tags=67%, list=30%, signal=47%	PPP2R5B/IL11/VEGFA/SOCS1/INPP5F/SOCS3/PTK2B/STAT3/ICAM1/LILRA5
GOBP_NEGATIVE_REGULATION_OF_BINDING	GOBP_NEGATIVE_REGULATION_OF_BINDING	11	-0.436577558353548	-1.14735404545264	0.292746113989637	0.673397953688745	0.608308901254512	150	tags=55%, list=14%, signal=48%	NES/ADAM15/MEPCE/MSX2/NOG/HAND2
GOBP_SENSORY_PERCEPTION	GOBP_SENSORY_PERCEPTION	38	0.333042560866869	1.11111807480612	0.293078055964654	0.673397953688745	0.608308901254512	161	tags=26%, list=15%, signal=23%	ADCYAP1/TRPM3/GLRB/SCN11A/GABRR2/IL10/MME/COL2A1/SCN3B/RDH5
GOBP_ORGANOPHOSPHATE_METABOLIC_PROCESS	GOBP_ORGANOPHOSPHATE_METABOLIC_PROCESS	66	-0.256668557647355	-1.08892620283564	0.294326241134752	0.673397953688745	0.608308901254512	90	tags=17%, list=8%, signal=16%	PLA1A/NUP210/DGAT2/ENTPD4/OSBPL5/ELOVL7/PDE4A/GPD1/PLPP2/GTPBP1/PIK3R3
GOBP_ADENYLATE_CYCLASE_ACTIVATING_G_PROTEIN_COUPLED_RECEPTOR_SIGNALING_PATHWAY	GOBP_ADENYLATE_CYCLASE_ACTIVATING_G_PROTEIN_COUPLED_RECEPTOR_SIGNALING_PATHWAY	10	0.486610917722035	1.17110484082548	0.294718909710392	0.673397953688745	0.608308901254512	13	tags=20%, list=1%, signal=20%	ADCYAP1/CALCR
GOBP_EMBRYONIC_SKELETAL_SYSTEM_DEVELOPMENT	GOBP_EMBRYONIC_SKELETAL_SYSTEM_DEVELOPMENT	10	0.485389123893897	1.1681644039908	0.294718909710392	0.673397953688745	0.608308901254512	314	tags=60%, list=29%, signal=43%	BMP4/COL2A1/MMP16/HOXC6/HOXC9/GLI3
GOBP_EPITHELIUM_DEVELOPMENT	GOBP_EPITHELIUM_DEVELOPMENT	76	0.293918882900692	1.1075024185949	0.295081967213115	0.673397953688745	0.608308901254512	192	tags=24%, list=18%, signal=21%	TNFSF11/ROBO2/RIPPLY2/CTSB/EXPH5/CTSL/BMP4/PCDH8/IL10/MCOLN3/ARHGEF26/FZD3/COL2A1/EPHA7/LRP4/HIF1A/FST/CEP152
GOBP_REGULATION_OF_SIGNALING_RECEPTOR_ACTIVITY	GOBP_REGULATION_OF_SIGNALING_RECEPTOR_ACTIVITY	18	0.41046507333127	1.14921685291366	0.295638126009693	0.673397953688745	0.608308901254512	256	tags=44%, list=23%, signal=35%	CALCR/GRIA2/CRH/IL10/LYNX1/HIF1A/MUC4/HBEGF
GOBP_ORGANIC_ACID_METABOLIC_PROCESS	GOBP_ORGANIC_ACID_METABOLIC_PROCESS	47	-0.278221928345732	-1.08895927568965	0.297945205479452	0.676268796992481	0.610902255639098	85	tags=28%, list=8%, signal=27%	FOXK1/PRUNE2/NR5A2/PRKAA2/ABCC2/SLC35B2/NUP210/DGAT2/GPT/ELOVL7/TYRP1/GPD1/CYP1A1
GOBP_POSITIVE_REGULATION_OF_CELL_ACTIVATION	GOBP_POSITIVE_REGULATION_OF_CELL_ACTIVATION	18	0.409184941805866	1.14563275083404	0.298869143780291	0.676268796992481	0.610902255639098	334	tags=56%, list=31%, signal=39%	TNFSF11/IL10/PTPN22/BTLA/IL27RA/CD40LG/TNFRSF13C/TNIP2/GLI3/ATP11C
GOBP_RESPONSE_TO_NITROGEN_COMPOUND	GOBP_RESPONSE_TO_NITROGEN_COMPOUND	57	-0.261633172364733	-1.07919231713532	0.298969072164948	0.676268796992481	0.610902255639098	276	tags=39%, list=25%, signal=30%	ADM/AHR/SOCS1/GCNT1/SOCS3/PTK2B/STAT3/PPARGC1B/ABCC2/BCAR1/OR10H5/TRARG1/SORBS1/VPS13C/ICAM1/JUND/GPT/OR5T2/RBBP4/GPD1/TMUB1/PIK3R3
GOBP_POSITIVE_REGULATION_OF_EPITHELIAL_CELL_PROLIFERATION	GOBP_POSITIVE_REGULATION_OF_EPITHELIAL_CELL_PROLIFERATION	14	0.432889024569277	1.14692489647021	0.299342105263158	0.676268796992481	0.610902255639098	173	tags=36%, list=16%, signal=30%	LAMC1/BMP4/IL10/HIF1A/HAS2
GOMF_OXIDOREDUCTASE_ACTIVITY	GOMF_OXIDOREDUCTASE_ACTIVITY	25	-0.324806098421527	-1.11487115814507	0.302452316076294	0.681338028169014	0.615481506927745	45	tags=20%, list=4%, signal=20%	TYRP1/ALKBH5/GPD1/SELENON/CYP1A1
GOBP_RESPONSE_TO_HORMONE	GOBP_RESPONSE_TO_HORMONE	58	0.306812851943591	1.10482013530729	0.302816901408451	0.681338028169014	0.615481506927745	99	tags=17%, list=9%, signal=17%	ADCYAP1/CALCR/ROBO2/MMP19/CTSB/CTSL/CRH/BMP4/IL10/MB
GOBP_ESTABLISHMENT_OR_MAINTENANCE_OF_CELL_POLARITY	GOBP_ESTABLISHMENT_OR_MAINTENANCE_OF_CELL_POLARITY	16	-0.368672579700153	-1.11977457897052	0.305	0.683922248642362	0.617815942766362	333	tags=50%, list=30%, signal=35%	CRK/MPP7/GBF1/WNT7B/PTK2B/FBF1/LMNA/RIPOR2
GOBP_CELLULAR_RESPONSE_TO_LIPID	GOBP_CELLULAR_RESPONSE_TO_LIPID	39	-0.287432935931021	-1.09287460110914	0.305993690851735	0.683922248642362	0.617815942766362	218	tags=36%, list=20%, signal=30%	TNFRSF1B/PTK2B/PPARGC1B/ABCC2/RXRB/ADAM15/CRY2/CXCL3/IRAK1/ICAM1/DGAT2/CXCL2/STRN3/ZC3H12A
GOBP_POSITIVE_REGULATION_OF_CELL_PROJECTION_ORGANIZATION	GOBP_POSITIVE_REGULATION_OF_CELL_PROJECTION_ORGANIZATION	18	0.404379654816283	1.13217894647817	0.306946688206785	0.683922248642362	0.617815942766362	24	tags=11%, list=2%, signal=11%	ADCYAP1/ROBO2
GOBP_CELLULAR_RESPONSE_TO_DNA_DAMAGE_STIMULUS	GOBP_CELLULAR_RESPONSE_TO_DNA_DAMAGE_STIMULUS	32	-0.305542558152687	-1.11559151383999	0.307228915662651	0.683922248642362	0.617815942766362	259	tags=25%, list=24%, signal=20%	RMI2/MNDA/TNFRSF1B/POLR2D/MYC/SSRP1/ALKBH5/ZC3H12A
GOBP_REGULATION_OF_PROTEIN_LOCALIZATION	GOBP_REGULATION_OF_PROTEIN_LOCALIZATION	59	-0.256761566271394	-1.06902609836357	0.307692307692308	0.683922248642362	0.617815942766362	224	tags=29%, list=21%, signal=24%	YWHAZ/RDX/PRKAA2/BAG3/ZBED6/LMAN1/KCNB1/CACNA1C/FZD9/PIM3/SORBS1/MEPCE/RAB11FIP3/ADRA2C/RIPOR2/ZC3H12A/SAA1
GOCC_OUTER_MEMBRANE	GOCC_OUTER_MEMBRANE	13	-0.396539103372044	-1.11338281427261	0.308080808080808	0.683922248642362	0.617815942766362	375	tags=92%, list=34%, signal=61%	TIGAR/TRAF3IP3/FOXO3/GJA1/PDE2A/NUTF2/CNP/AMBRA1/PTGS2/MIEF1/ULK1/VPS13C
GOBP_GLIAL_CELL_DIFFERENTIATION	GOBP_GLIAL_CELL_DIFFERENTIATION	11	-0.431226621983614	-1.13329143876677	0.308290155440414	0.683922248642362	0.617815942766362	218	tags=45%, list=20%, signal=37%	TNFRSF1B/STAT3/SKI/NAB2/NOG
GOMF_AMIDE_BINDING	GOMF_AMIDE_BINDING	16	0.417685198309841	1.13484866302146	0.308970099667774	0.684059800664452	0.617940199335548	101	tags=25%, list=9%, signal=23%	CALCR/GRIA2/CD1C/MME
GOBP_EMBRYONIC_ORGAN_MORPHOGENESIS	GOBP_EMBRYONIC_ORGAN_MORPHOGENESIS	23	0.37321766242577	1.10440197157587	0.310509554140127	0.686095960944353	0.619779549181891	165	tags=26%, list=15%, signal=23%	MFAP5/BMP4/FZD3/COL2A1/MMP16/HIF1A
GOBP_TUBE_DEVELOPMENT	GOBP_TUBE_DEVELOPMENT	77	0.289319621974173	1.0956179508406	0.311231393775372	0.686321021731747	0.619982856126239	183	tags=25%, list=17%, signal=22%	ROBO2/MMP19/ANGPTL4/LIPA/TIPARP/ANXA2/BMP4/IL10/MME/FZD3/COL2A1/NDNF/TNFRSF12A/LOX/EPHA7/TYMP/HIF1A/HAS2/SRPX2
GOBP_CELL_AGING	GOBP_CELL_AGING	10	-0.442466144028581	-1.12904395486204	0.313253012048193	0.686427165354331	0.62007874015748	128	tags=30%, list=12%, signal=27%	ULK3/ICAM1/LMNA
GOBP_REGULATION_OF_SYNAPTIC_PLASTICITY	GOBP_REGULATION_OF_SYNAPTIC_PLASTICITY	10	0.477602931434537	1.14942572109515	0.313458262350937	0.686427165354331	0.62007874015748	101	tags=30%, list=9%, signal=27%	NSG1/CRH/MME
GOBP_TAXIS	GOBP_TAXIS	42	-0.282845432728358	-1.08093992603678	0.313531353135314	0.686427165354331	0.62007874015748	215	tags=31%, list=20%, signal=26%	PTK2B/CCL28/CCL8/OXSR1/PIK3CD/BCAR1/LAMC2/CXCL3/C10orf99/NOG/CXCL2/RIPOR2/SAA1
GOBP_REGULATION_OF_PEPTIDASE_ACTIVITY	GOBP_REGULATION_OF_PEPTIDASE_ACTIVITY	16	0.415181397360043	1.12804584795439	0.313953488372093	0.686427165354331	0.62007874015748	153	tags=25%, list=14%, signal=22%	SERPINI2/ITIH6/ANXA2/EPHA7
GOBP_REGULATION_OF_GROWTH	GOBP_REGULATION_OF_GROWTH	34	-0.298699841744916	-1.09870241104697	0.314814814814815	0.686427165354331	0.62007874015748	282	tags=35%, list=26%, signal=27%	RAB21/VEGFA/SOCS1/SOCS3/PTK2B/CACNG7/BCAR1/ADAM15/DCUN1D3/SGK2/NOG/HSPA1B
GOBP_ORGANELLE_FISSION	GOBP_ORGANELLE_FISSION	16	-0.367243964537465	-1.11543542539525	0.315	0.686427165354331	0.62007874015748	69	tags=19%, list=6%, signal=18%	LMNA/HOXA13/HSPA1B
GOBP_RESPONSE_TO_ALCOHOL	GOBP_RESPONSE_TO_ALCOHOL	17	0.413576222384184	1.13680201974932	0.316393442622951	0.688109117845985	0.621598119102064	240	tags=35%, list=22%, signal=28%	ADCYAP1/CRH/CFTR/CA3/PTGER2/EIF4EBP1
GOBP_REGULATION_OF_ANATOMICAL_STRUCTURE_SIZE	GOBP_REGULATION_OF_ANATOMICAL_STRUCTURE_SIZE	28	-0.311540740514102	-1.10161440005893	0.31830985915493	0.690919635459818	0.624136978735156	282	tags=32%, list=26%, signal=24%	RAB21/ADM/VEGFA/RDX/PTK2B/SCIN/ICAM1/KANK3/ADRA2C
GOMF_GTPASE_BINDING	GOMF_GTPASE_BINDING	14	-0.382702731214884	-1.10760502337808	0.319796954314721	0.692789096724845	0.625825742298866	375	tags=64%, list=34%, signal=43%	AMBRA1/TBC1D7/GGA1/RAB8A/EXOC5/ATG16L1/ULK1/RAB11FIP3/STRN3
GOMF_IDENTICAL_PROTEIN_BINDING	GOMF_IDENTICAL_PROTEIN_BINDING	92	-0.234246234973029	-1.06373900346974	0.321888412017167	0.694577691420244	0.627441455664177	273	tags=35%, list=25%, signal=28%	MIEF1/TFRC/AHR/VEGFA/YWHAZ/AMPD1/ATG16L1/OLFML2A/INPP5F/LYZ/STAT3/ULK1/OXSR1/SKI/S100A1/ATL3/ATF3/FZD9/KIF1A/NAB2/IRAK1/SCUBE1/DGAT2/RAB11FIP3/NOG/GLTP/HAND2/TYRP1/GPD1/ADRA2C/SUN2/RIPOR2
GOBP_ACTIVATION_OF_PROTEIN_KINASE_ACTIVITY	GOBP_ACTIVATION_OF_PROTEIN_KINASE_ACTIVITY	15	-0.367156003068189	-1.09175219252762	0.3225	0.694577691420244	0.627441455664177	267	tags=47%, list=24%, signal=36%	VEGFA/SOCS1/PTK2B/GADD45B/IRAK1/ADRA2C/SAA1
GOBP_MONOCARBOXYLIC_ACID_METABOLIC_PROCESS	GOBP_MONOCARBOXYLIC_ACID_METABOLIC_PROCESS	33	-0.298409085405064	-1.09720288891531	0.323353293413174	0.694577691420244	0.627441455664177	85	tags=18%, list=8%, signal=17%	NUP210/DGAT2/ELOVL7/TYRP1/GPD1/CYP1A1
GOBP_REGULATION_OF_LIPID_METABOLIC_PROCESS	GOBP_REGULATION_OF_LIPID_METABOLIC_PROCESS	20	-0.346054748694861	-1.1077198042014	0.323684210526316	0.694577691420244	0.627441455664177	111	tags=30%, list=10%, signal=27%	PRKAA2/PTK2B/SORBS1/DGAT2/G0S2/CYP1A1
GOBP_REGULATION_OF_ACTIN_FILAMENT_ORGANIZATION	GOBP_REGULATION_OF_ACTIN_FILAMENT_ORGANIZATION	18	-0.347943457554254	-1.08368342509007	0.323759791122715	0.694577691420244	0.627441455664177	224	tags=28%, list=21%, signal=22%	RDX/PTK2B/SCIN/ICAM1/KANK3
GOBP_REACTIVE_OXYGEN_SPECIES_METABOLIC_PROCESS	GOBP_REACTIVE_OXYGEN_SPECIES_METABOLIC_PROCESS	16	-0.364766314002995	-1.10791002145463	0.325	0.695889748549323	0.62862669245648	86	tags=19%, list=8%, signal=18%	ICAM1/CYP1A1/ZC3H12A
GOCC_ADHERENS_JUNCTION	GOCC_ADHERENS_JUNCTION	17	0.405128097088749	1.11358055444461	0.326229508196721	0.696122892775496	0.628837301513546	72	tags=18%, list=7%, signal=17%	CTNND2/MPP4/ANXA2
GOCC_APICAL_PLASMA_MEMBRANE	GOCC_APICAL_PLASMA_MEMBRANE	20	0.38681221784913	1.11267307906572	0.326366559485531	0.696122892775496	0.628837301513546	148	tags=30%, list=14%, signal=26%	TMEM114/CTSB/CTSL/FZD3/KCNK1/CFTR
GOBP_MAPK_CASCADE	GOBP_MAPK_CASCADE	48	-0.273183998818539	-1.08218252849126	0.331081081081081	0.697894338671038	0.630437523641407	177	tags=29%, list=16%, signal=26%	CCL8/MYC/GADD45B/ATF3/NRG4/RAP2A/IRAK1/ICAM1/HAND2/ADRA2C/LILRA5/CDK10/ZC3H12A/SAA1
GOBP_PHOSPHOLIPID_METABOLIC_PROCESS	GOBP_PHOSPHOLIPID_METABOLIC_PROCESS	23	-0.326450818371218	-1.09041838081158	0.331550802139037	0.697894338671038	0.630437523641407	90	tags=39%, list=8%, signal=37%	SOCS1/INPP5F/SOCS3/PIK3CD/PLA1A/OSBPL5/GPD1/PLPP2/PIK3R3
GOBP_CARBOHYDRATE_HOMEOSTASIS	GOBP_CARBOHYDRATE_HOMEOSTASIS	17	-0.354739042241288	-1.0938983374049	0.331632653061224	0.697894338671038	0.630437523641407	255	tags=47%, list=23%, signal=37%	FOXK1/PRKAA2/STAT3/ZBED6/KCNB1/PIM3/CRY2/ICAM1
GOBP_REGULATION_OF_CELLULAR_LOCALIZATION	GOBP_REGULATION_OF_CELLULAR_LOCALIZATION	54	-0.259220541843939	-1.05644774472634	0.332129963898917	0.697894338671038	0.630437523641407	282	tags=39%, list=26%, signal=30%	RAB21/MIEF1/TFRC/YWHAZ/INPP5F/RDX/PRKAA2/PTK2B/BAG3/ZBED6/LMAN1/KCNB1/CACNA1C/SLC6A9/FZD9/PIM3/SORBS1/MEPCE/SELENON/RIPOR2/ZC3H12A
GOBP_INORGANIC_ANION_TRANSPORT	GOBP_INORGANIC_ANION_TRANSPORT	10	0.472669014517891	1.13755148281796	0.332197614991482	0.697894338671038	0.630437523641407	208	tags=50%, list=19%, signal=41%	BEST3/GLRB/GABRR2/CFTR/SLC20A2
GOBP_SIGNAL_RELEASE	GOBP_SIGNAL_RELEASE	28	0.354583701678967	1.10478209381879	0.332302936630603	0.697894338671038	0.630437523641407	165	tags=21%, list=15%, signal=19%	ADCYAP1/TNFSF11/GRP/CRH/CFTR/HIF1A
GOBP_MYELOID_LEUKOCYTE_MEDIATED_IMMUNITY	GOBP_MYELOID_LEUKOCYTE_MEDIATED_IMMUNITY	28	-0.305979923583633	-1.08195123819899	0.332394366197183	0.697894338671038	0.630437523641407	32	tags=36%, list=3%, signal=36%	ATP8B4/ATAD3B/RAB9B/MNDA/TNFRSF1B/LYZ/PIK3CD/PDAP1/METTL7A/HSPA1B
GOBP_ACTION_POTENTIAL	GOBP_ACTION_POTENTIAL	11	0.449960218105983	1.12549883737255	0.332792207792208	0.697894338671038	0.630437523641407	285	tags=55%, list=26%, signal=41%	SCN11A/SCN3B/SCN3A/KCNA5/ANK2/ANK3
GOBP_CIRCULATORY_SYSTEM_DEVELOPMENT	GOBP_CIRCULATORY_SYSTEM_DEVELOPMENT	74	0.289899988288003	1.0845845953321	0.332871012482663	0.697894338671038	0.630437523641407	195	tags=24%, list=18%, signal=21%	ROBO2/LOXL1/MMP19/ANGPTL4/TIPARP/ANXA2/BMP4/IL10/COL2A1/NDNF/ARMC4/TNFRSF12A/LOX/TYMP/HIF1A/HAS2/SRPX2/TFDP2
GOBP_CELL_KILLING	GOBP_CELL_KILLING	10	0.469970875585863	1.13105799192115	0.335604770017036	0.702295804175536	0.63441355390744	105	tags=30%, list=10%, signal=27%	KLRC1/CD1C/CADM1
GOBP_REGULATION_OF_CELL_DIVISION	GOBP_REGULATION_OF_CELL_DIVISION	10	-0.436839411145845	-1.11468618120497	0.337349397590361	0.703640416047548	0.635628198778273	315	tags=60%, list=29%, signal=43%	SOX17/CDC25B/VEGFA/MYC/C10orf99/RAB11FIP3
GOCC_RNA_POLYMERASE_II_TRANSCRIPTION_REGULATOR_COMPLEX	GOCC_RNA_POLYMERASE_II_TRANSCRIPTION_REGULATOR_COMPLEX	11	-0.423182640584514	-1.11215133565517	0.339378238341969	0.703640416047548	0.635628198778273	232	tags=45%, list=21%, signal=36%	NR5A2/STAT3/RXRB/TAF6L/JUND
GOBP_POSITIVE_REGULATION_OF_PEPTIDYL_TYROSINE_PHOSPHORYLATION	GOBP_POSITIVE_REGULATION_OF_PEPTIDYL_TYROSINE_PHOSPHORYLATION	10	-0.434111039135623	-1.10772417526095	0.339759036144578	0.703640416047548	0.635628198778273	310	tags=70%, list=28%, signal=51%	IL11/VEGFA/SOCS3/PTK2B/STAT3/ICAM1/LILRA5
GOMF_CHROMATIN_BINDING	GOMF_CHROMATIN_BINDING	21	-0.336327121999692	-1.09283913431195	0.340369393139842	0.703640416047548	0.635628198778273	232	tags=33%, list=21%, signal=27%	NR5A2/PRKAA2/STAT3/SSRP1/KLF14/RBBP4/ZC3H12A
GOBP_REGULATION_OF_LEUKOCYTE_PROLIFERATION	GOBP_REGULATION_OF_LEUKOCYTE_PROLIFERATION	15	0.411245524341564	1.10538105264141	0.340531561461794	0.703640416047548	0.635628198778273	278	tags=47%, list=25%, signal=35%	BMP4/IL10/VSIG4/PTPN22/IL27RA/CD40LG/TNFRSF13C
GOBP_REGULATION_OF_IMMUNE_EFFECTOR_PROCESS	GOBP_REGULATION_OF_IMMUNE_EFFECTOR_PROCESS	22	0.371460589043516	1.08612822124317	0.341307814992026	0.703640416047548	0.635628198778273	219	tags=36%, list=20%, signal=30%	KLRC1/CD1C/IL10/CADM1/VSIG4/PTPN22/IL27RA/CD1E
GOBP_MUSCLE_ORGAN_DEVELOPMENT	GOBP_MUSCLE_ORGAN_DEVELOPMENT	17	-0.352609194921942	-1.08733058995078	0.341836734693878	0.703640416047548	0.635628198778273	162	tags=29%, list=15%, signal=25%	SKI/ATF3/NOG/SELENON/RIPOR2
GOBP_TRANSCRIPTION_INITIATION_FROM_RNA_POLYMERASE_II_PROMOTER	GOBP_TRANSCRIPTION_INITIATION_FROM_RNA_POLYMERASE_II_PROMOTER	10	-0.431832561710722	-1.1019101684774	0.342168674698795	0.703640416047548	0.635628198778273	232	tags=40%, list=21%, signal=32%	NR5A2/POLR2D/RXRB/TAF6L
GOBP_HORMONE_METABOLIC_PROCESS	GOBP_HORMONE_METABOLIC_PROCESS	15	0.410259299939981	1.10273019396298	0.3421926910299	0.703640416047548	0.635628198778273	165	tags=40%, list=15%, signal=34%	CTSL/TIPARP/MME/CHST9/RDH5/HIF1A
GOBP_REGULATION_OF_PEPTIDE_SECRETION	GOBP_REGULATION_OF_PEPTIDE_SECRETION	24	0.358669366658072	1.08188809983346	0.342635658914729	0.703640416047548	0.635628198778273	79	tags=21%, list=7%, signal=20%	ADCYAP1/TNFSF11/GRP/EXPH5/CRH
GOBP_ADAPTIVE_IMMUNE_RESPONSE	GOBP_ADAPTIVE_IMMUNE_RESPONSE	31	0.337072989043048	1.08847243482826	0.343239227340267	0.703640416047548	0.635628198778273	278	tags=42%, list=25%, signal=32%	CLEC4A/KLRC1/CD1C/CTSL/IL10/TRBV6-6/EXO1/BTLA/IL27RA/CD1E/FGL1/CD40LG/TNFRSF13C
GOBP_HORMONE_TRANSPORT	GOBP_HORMONE_TRANSPORT	26	0.358514709152734	1.09243965872199	0.344236760124611	0.70404770600607	0.635996121053361	165	tags=23%, list=15%, signal=20%	ADCYAP1/TNFSF11/GRP/CRH/CFTR/HIF1A
GOBP_MITOTIC_CELL_CYCLE	GOBP_MITOTIC_CELL_CYCLE	49	-0.270237783582818	-1.07245829760783	0.344709897610922	0.70404770600607	0.635996121053361	122	tags=18%, list=11%, signal=17%	PIM3/DCUN1D3/MEPCE/LMNA/HOXA13/CDK10/SUN2/CYP1A1/HSPA1B
GOBP_NEURON_APOPTOTIC_PROCESS	GOBP_NEURON_APOPTOTIC_PROCESS	21	0.375569166598882	1.08848053743784	0.348314606741573	0.71009994413061	0.64146336416496	165	tags=29%, list=15%, signal=25%	TOX3/PTPRZ1/IL10/NDNF/EPHA7/HIF1A
GOBP_REGULATION_OF_METAL_ION_TRANSPORT	GOBP_REGULATION_OF_METAL_ION_TRANSPORT	13	-0.384850803180197	-1.0805649850825	0.351010101010101	0.713880868989019	0.644878833775085	155	tags=46%, list=14%, signal=40%	PTK2B/CACNA1C/ICAM1/SELENON/RRAD/LILRA5
GOBP_ADENYLATE_CYCLASE_MODULATING_G_PROTEIN_COUPLED_RECEPTOR_SIGNALING_PATHWAY	GOBP_ADENYLATE_CYCLASE_MODULATING_G_PROTEIN_COUPLED_RECEPTOR_SIGNALING_PATHWAY	14	0.415392080680949	1.10056733270977	0.351973684210526	0.713880868989019	0.644878833775085	13	tags=14%, list=1%, signal=14%	ADCYAP1/CALCR
GOBP_TRANSMEMBRANE_RECEPTOR_PROTEIN_TYROSINE_KINASE_SIGNALING_PATHWAY	GOBP_TRANSMEMBRANE_RECEPTOR_PROTEIN_TYROSINE_KINASE_SIGNALING_PATHWAY	40	-0.28314211789729	-1.0668107580607	0.352941176470588	0.713880868989019	0.644878833775085	267	tags=40%, list=24%, signal=31%	VEGFA/SOCS1/ESRP1/SOCS3/CSRNP1/PTK2B/STAT3/HGS/POLR2D/PIK3CD/BCAR1/NRG4/SORBS1/EPS15/NOG/PIK3R3
GOCC_INTRACELLULAR_PROTEIN_CONTAINING_COMPLEX	GOCC_INTRACELLULAR_PROTEIN_CONTAINING_COMPLEX	22	-0.327971025487724	-1.08091226262748	0.354666666666667	0.713880868989019	0.644878833775085	331	tags=45%, list=30%, signal=32%	PPP2R5B/SPSB4/FBXL2/AHR/PRIM2/ULK1/DCUN1D2/POLR2D/DCUN1D3/TAF6L
GOBP_REGULATION_OF_CELLULAR_PROTEIN_CATABOLIC_PROCESS	GOBP_REGULATION_OF_CELLULAR_PROTEIN_CATABOLIC_PROCESS	10	-0.424476568234451	-1.08313982846727	0.356626506024096	0.713880868989019	0.644878833775085	224	tags=30%, list=21%, signal=24%	RDX/PTK2B/HSPA1B
GOBP_REGULATION_OF_CELL_MATRIX_ADHESION	GOBP_REGULATION_OF_CELL_MATRIX_ADHESION	10	-0.424469595956099	-1.08312203725582	0.356626506024096	0.713880868989019	0.644878833775085	267	tags=40%, list=24%, signal=30%	VEGFA/PTK2B/CCL28/ADAM15
GOBP_CELL_PROJECTION_ASSEMBLY	GOBP_CELL_PROJECTION_ASSEMBLY	30	-0.30147469300839	-1.08199518882121	0.35693215339233	0.713880868989019	0.644878833775085	174	tags=23%, list=16%, signal=20%	TPGS1/FBF1/SCIN/RAP2A/ICAM1/CDK10/RIPOR2
GOBP_CAMERA_TYPE_EYE_DEVELOPMENT	GOBP_CAMERA_TYPE_EYE_DEVELOPMENT	16	-0.360548811091336	-1.09510013862838	0.3575	0.713880868989019	0.644878833775085	299	tags=56%, list=27%, signal=41%	SLC7A11/PPP1R13L/WNT7B/VEGFA/NES/SKI/CACNA1C/MAB21L2/CYP1A1
GOBP_NCRNA_METABOLIC_PROCESS	GOBP_NCRNA_METABOLIC_PROCESS	15	-0.357651412723583	-1.06348993544593	0.3575	0.713880868989019	0.644878833775085	213	tags=33%, list=20%, signal=27%	STAT3/FTSJ1/SLFN13/MEPCE/ZC3H12A
GOBP_NEURON_DIFFERENTIATION	GOBP_NEURON_DIFFERENTIATION	75	0.283930296493278	1.06835100516608	0.357823129251701	0.713880868989019	0.644878833775085	165	tags=17%, list=15%, signal=16%	ADCYAP1/CTNND2/ROBO2/MCF2/BMP4/BRINP1/FZD10/MCOLN3/FZD3/NDNF/EPHA7/LRP4/HIF1A
GOBP_GASTRULATION	GOBP_GASTRULATION	13	0.421895946384647	1.09610979963442	0.358085808580858	0.713880868989019	0.644878833775085	251	tags=31%, list=23%, signal=24%	BMP4/IL10/COL4A2/COL6A1
GOBP_SENSORY_ORGAN_DEVELOPMENT	GOBP_SENSORY_ORGAN_DEVELOPMENT	35	-0.285777037862773	-1.06381098313646	0.358433734939759	0.713880868989019	0.644878833775085	299	tags=46%, list=27%, signal=34%	PPP1R13L/WNT7B/CYTL1/VEGFA/ESRP1/NES/STAT3/SKI/CACNA1C/LGR5/MAB21L2/NOG/HOXA13/HAND2/CYP1A1/RIPOR2
GOBP_ANTERIOR_POSTERIOR_PATTERN_SPECIFICATION	GOBP_ANTERIOR_POSTERIOR_PATTERN_SPECIFICATION	14	0.413302781935201	1.09503180602358	0.358552631578947	0.713880868989019	0.644878833775085	314	tags=57%, list=29%, signal=41%	RIPPLY2/BMP4/PCDH8/HOXC10/BHLHE40/HOXC6/HOXC9/GLI3
GOBP_SKELETAL_SYSTEM_MORPHOGENESIS	GOBP_SKELETAL_SYSTEM_MORPHOGENESIS	24	0.35511972078858	1.07118096958532	0.35968992248062	0.714859504822346	0.645762876984955	173	tags=29%, list=16%, signal=25%	RIPPLY2/TIPARP/BMP4/COL13A1/COL2A1/MMP16/HAS2
GOMF_ACTIN_BINDING	GOMF_ACTIN_BINDING	24	0.354850088896234	1.07036765358238	0.361240310077519	0.716098581650907	0.646882187579862	20	tags=8%, list=2%, signal=8%	MYBPC2/MYO1H
GOBP_REGULATION_OF_CELL_CELL_ADHESION	GOBP_REGULATION_OF_CELL_CELL_ADHESION	37	0.321347120863632	1.06662536159605	0.361607142857143	0.716098581650907	0.646882187579862	285	tags=43%, list=26%, signal=33%	TNFSF11/ADAM19/BMP4/PCDH8/IL10/VSIG4/PTPN22/EPHA7/MEGF10/HAS2/BTLA/IL27RA/FGL1/CD40LG/TNFRSF13C/ANK3
GOBP_TEMPERATURE_HOMEOSTASIS	GOBP_TEMPERATURE_HOMEOSTASIS	15	0.405191572097247	1.08910871967151	0.363787375415282	0.719129686758424	0.649620313241576	15	tags=13%, list=1%, signal=13%	ADCYAP1/TNFSF11
GOBP_NEGATIVE_REGULATION_OF_MULTICELLULAR_ORGANISMAL_PROCESS	GOBP_NEGATIVE_REGULATION_OF_MULTICELLULAR_ORGANISMAL_PROCESS	60	0.295318137774616	1.06909088263746	0.365546218487395	0.72131847391363	0.651597537410686	232	tags=28%, list=21%, signal=24%	ADCYAP1/CLEC4A/ROBO2/MCF2/CRH/BMP4/BRINP1/IL10/VSIG4/PTPN22/EPHA7/LRP4/HIF1A/IL27RA/NMU/HOXC10/COL4A2
GOBP_NEGATIVE_REGULATION_OF_GROWTH	GOBP_NEGATIVE_REGULATION_OF_GROWTH	15	-0.355957953820166	-1.05845437166565	0.3675	0.722365245374095	0.652543130419237	150	tags=27%, list=14%, signal=23%	ADAM15/DCUN1D3/NOG/HSPA1B
GOBP_ACTIN_FILAMENT_BASED_MOVEMENT	GOBP_ACTIN_FILAMENT_BASED_MOVEMENT	10	0.455244872081202	1.09561757461392	0.367972742759796	0.722365245374095	0.652543130419237	307	tags=60%, list=28%, signal=44%	MYBPC2/MYO1H/SCN3B/KCNA5/ANK2/MYO7A
GOBP_POSITIVE_REGULATION_OF_STRESS_ACTIVATED_PROTEIN_KINASE_SIGNALING_CASCADE	GOBP_POSITIVE_REGULATION_OF_STRESS_ACTIVATED_PROTEIN_KINASE_SIGNALING_CASCADE	10	-0.421462169804241	-1.07544796690654	0.368674698795181	0.722365245374095	0.652543130419237	287	tags=60%, list=26%, signal=45%	WNT7B/VEGFA/PTK2B/GADD45B/HAND2/ZC3H12A
GOBP_REGULATION_OF_OSTEOBLAST_DIFFERENTIATION	GOBP_REGULATION_OF_OSTEOBLAST_DIFFERENTIATION	13	-0.379269829679351	-1.06489500466969	0.368686868686869	0.722365245374095	0.652543130419237	206	tags=38%, list=19%, signal=32%	TMEM64/SKI/JUND/NOG/HAND2
GOBP_POSITIVE_REGULATION_OF_PROTEIN_CATABOLIC_PROCESS	GOBP_POSITIVE_REGULATION_OF_PROTEIN_CATABOLIC_PROCESS	12	-0.400221127796083	-1.07986543060615	0.369393139841689	0.722470328276942	0.6526380562574	224	tags=42%, list=21%, signal=33%	GGA1/RDX/TNFRSF1B/PTK2B/HSPA1B
GOBP_NEGATIVE_REGULATION_OF_SECRETION	GOBP_NEGATIVE_REGULATION_OF_SECRETION	11	-0.412514255381619	-1.08411412969536	0.370466321243523	0.723291389094498	0.653379755279582	218	tags=45%, list=20%, signal=37%	TNFRSF1B/KCNB1/PIM3/RAB11FIP3/ADRA2C
GOBP_BLOOD_VESSEL_MORPHOGENESIS	GOBP_BLOOD_VESSEL_MORPHOGENESIS	46	0.304099321380392	1.05954203431425	0.371830985915493	0.724567380973729	0.65453241280373	183	tags=28%, list=17%, signal=25%	MMP19/ANGPTL4/TIPARP/ANXA2/BMP4/IL10/NDNF/TNFRSF12A/LOX/TYMP/HIF1A/HAS2/SRPX2
GOBP_RESPONSE_TO_OXIDATIVE_STRESS	GOBP_RESPONSE_TO_OXIDATIVE_STRESS	29	-0.296911360790945	-1.05346400749593	0.372781065088757	0.724567380973729	0.65453241280373	221	tags=31%, list=20%, signal=25%	PRKAA2/PTK2B/PPARGC1B/ABCC2/OXSR1/SGK2/SELENON/ZC3H12A/HSPA1B
GOBP_ENDOTHELIAL_CELL_PROLIFERATION	GOBP_ENDOTHELIAL_CELL_PROLIFERATION	10	0.451638678656743	1.08693870937985	0.373083475298126	0.724567380973729	0.65453241280373	165	tags=30%, list=15%, signal=26%	BMP4/IL10/HIF1A
GOBP_REGULATION_OF_MICROTUBULE_BASED_PROCESS	GOBP_REGULATION_OF_MICROTUBULE_BASED_PROCESS	10	-0.419011895127375	-1.0691955838734	0.375903614457831	0.726837216088712	0.656582851028646	3	tags=20%, list=0%, signal=20%	PRKAA2/HSPA1B
GOBP_RESPONSE_TO_VIRUS	GOBP_RESPONSE_TO_VIRUS	18	-0.336946674505314	-1.04943351677676	0.37597911227154	0.726837216088712	0.656582851028646	177	tags=50%, list=16%, signal=43%	IFNB1/ATAD3A/GBF1/HYAL3/CCL8/SLFN13/ZC3HAV1/CYP1A1/ZC3H12A
GOBP_ANATOMICAL_STRUCTURE_FORMATION_INVOLVED_IN_MORPHOGENESIS	GOBP_ANATOMICAL_STRUCTURE_FORMATION_INVOLVED_IN_MORPHOGENESIS	67	0.289348507056153	1.06564177297174	0.376388888888889	0.726837216088712	0.656582851028646	183	tags=22%, list=17%, signal=20%	ROBO2/RIPPLY2/MMP19/ANGPTL4/ANXA2/BMP4/PCDH8/IL10/FZD3/COL2A1/NDNF/TNFRSF12A/TYMP/HIF1A/SRPX2
GOBP_PROTEIN_MODIFICATION_BY_SMALL_PROTEIN_CONJUGATION	GOBP_PROTEIN_MODIFICATION_BY_SMALL_PROTEIN_CONJUGATION	31	-0.29116404074801	-1.04677015356116	0.376899696048632	0.726837216088712	0.656582851028646	308	tags=35%, list=28%, signal=26%	SPSB4/NEUROD2/FBXL2/SOCS1/UBE2O/SOCS3/DCUN1D2/PDZRN3/DCUN1D3/NUP210/HSPA1B
GOMF_ANION_TRANSMEMBRANE_TRANSPORTER_ACTIVITY	GOMF_ANION_TRANSMEMBRANE_TRANSPORTER_ACTIVITY	25	0.35069627272692	1.0642368032244	0.377952755905512	0.726837216088712	0.656582851028646	181	tags=28%, list=17%, signal=24%	BEST3/GLRB/GABRR2/SLCO6A1/CFTR/SLC9A7/SLC38A7
GOBP_EAR_MORPHOGENESIS	GOBP_EAR_MORPHOGENESIS	10	-0.416319434423094	-1.06232521305995	0.378313253012048	0.726837216088712	0.656582851028646	67	tags=20%, list=6%, signal=19%	NOG/RIPOR2
GOBP_NEGATIVE_REGULATION_OF_NEURON_DEATH	GOBP_NEGATIVE_REGULATION_OF_NEURON_DEATH	18	0.382485042158247	1.07087858381778	0.379644588045234	0.726837216088712	0.656582851028646	165	tags=28%, list=15%, signal=24%	TOX3/PTPRZ1/IL10/NDNF/HIF1A
GOBP_GLYCOSYLATION	GOBP_GLYCOSYLATION	17	-0.345592980701893	-1.06569489678969	0.380102040816327	0.726837216088712	0.656582851028646	241	tags=59%, list=22%, signal=47%	MGAT4B/MGAT1/FUT11/ASGR1/GCNT1/LMAN1/POFUT1/B3GALT1/MPDU1/MUC15
GOBP_OSSIFICATION	GOBP_OSSIFICATION	43	0.308597406510866	1.05884714285031	0.38034188034188	0.726837216088712	0.656582851028646	165	tags=26%, list=15%, signal=23%	TNFSF11/CLEC3A/RIPPLY2/BMP4/COL13A1/COL2A1/MMP16/LOX/RANBP3L/LRP4/HIF1A
GOCC_VACUOLE	GOCC_VACUOLE	45	0.301094940648094	1.0488864542368	0.380818053596615	0.726837216088712	0.656582851028646	95	tags=16%, list=9%, signal=15%	CTSB/CD1C/LIPA/CTSL/NSG1/ANXA2/MCOLN3
GOCC_VESICLE_LUMEN	GOCC_VESICLE_LUMEN	16	0.394324862344137	1.07137874322136	0.383720930232558	0.72821393281981	0.657826497578871	72	tags=12%, list=7%, signal=12%	GRP/ANXA2
GOBP_ACUTE_INFLAMMATORY_RESPONSE	GOBP_ACUTE_INFLAMMATORY_RESPONSE	11	0.432543761870391	1.08193453889564	0.38474025974026	0.72821393281981	0.657826497578871	15	tags=18%, list=1%, signal=18%	ADCYAP1/TNFSF11
GOBP_NEGATIVE_REGULATION_OF_CELL_DEATH	GOBP_NEGATIVE_REGULATION_OF_CELL_DEATH	65	0.285561129431056	1.05157311834171	0.385257301808067	0.72821393281981	0.657826497578871	126	tags=20%, list=12%, signal=19%	ADCYAP1/ANGPTL4/TOX3/AVEN/CRH/BMP4/PTPRZ1/IL10/TNFRSF6B/SYCP2/FZD3/COL2A1/NDNF
GOBP_ATP_METABOLIC_PROCESS	GOBP_ATP_METABOLIC_PROCESS	13	0.411610425498428	1.06938742807731	0.386138613861386	0.72821393281981	0.657826497578871	167	tags=38%, list=15%, signal=33%	ADCYAP1/AK5/TPI1/HIF1A/PRXL2C
GOBP_LOCOMOTORY_BEHAVIOR	GOBP_LOCOMOTORY_BEHAVIOR	14	0.402212589056495	1.06564871336629	0.386513157894737	0.72821393281981	0.657826497578871	483	tags=64%, list=44%, signal=36%	GLRB/MCOLN3/GPR37/PPP1R1B/B4GALT2/NR4A2/ADCY5/DRD1/GRIN2D
GOMF_PHOSPHATIDYLINOSITOL_BISPHOSPHATE_BINDING	GOMF_PHOSPHATIDYLINOSITOL_BISPHOSPHATE_BINDING	10	0.444788660006278	1.07045307432904	0.386712095400341	0.72821393281981	0.657826497578871	72	tags=20%, list=7%, signal=19%	AMER2/ANXA2
GOBP_POSITIVE_REGULATION_OF_CYTOKINE_PRODUCTION	GOBP_POSITIVE_REGULATION_OF_CYTOKINE_PRODUCTION	20	-0.32441571683014	-1.03845335364495	0.386842105263158	0.72821393281981	0.657826497578871	115	tags=25%, list=11%, signal=23%	CHIA/IRAK1/LILRA5/HSPA1B/SAA1
GOBP_RESPONSE_TO_METAL_ION	GOBP_RESPONSE_TO_METAL_ION	20	-0.324720908003591	-1.03943026931559	0.386842105263158	0.72821393281981	0.657826497578871	221	tags=40%, list=20%, signal=33%	FECH/NEUROD2/PRKAA2/PTK2B/ABCC2/ICAM1/JUND/CYP1A1
GOBP_UROGENITAL_SYSTEM_DEVELOPMENT	GOBP_UROGENITAL_SYSTEM_DEVELOPMENT	20	0.36593809300762	1.05262824157492	0.387459807073955	0.72821393281981	0.657826497578871	173	tags=35%, list=16%, signal=30%	ROBO2/TIPARP/BMP4/MME/EPHA7/LRP4/HAS2
GOBP_CELLULAR_RESPONSE_TO_STEROID_HORMONE_STIMULUS	GOBP_CELLULAR_RESPONSE_TO_STEROID_HORMONE_STIMULUS	13	0.410644244273623	1.06687723399318	0.389438943894389	0.728988017694301	0.658525761241464	80	tags=23%, list=7%, signal=22%	ADCYAP1/CRH/BMP4
GOBP_ARTERY_DEVELOPMENT	GOBP_ARTERY_DEVELOPMENT	12	0.410809972476217	1.05670041352673	0.390048154093098	0.728988017694301	0.658525761241464	146	tags=33%, list=13%, signal=29%	ROBO2/LOXL1/BMP4/LOX
GOBP_RESPONSE_TO_TOPOLOGICALLY_INCORRECT_PROTEIN	GOBP_RESPONSE_TO_TOPOLOGICALLY_INCORRECT_PROTEIN	12	-0.391834570236794	-1.05723705603749	0.390501319261214	0.728988017694301	0.658525761241464	198	tags=33%, list=18%, signal=28%	BAG3/ATF3/LMNA/HSPA1B
GOBP_NEGATIVE_REGULATION_OF_CYTOKINE_PRODUCTION	GOBP_NEGATIVE_REGULATION_OF_CYTOKINE_PRODUCTION	13	-0.373696892461471	-1.04924758813335	0.391414141414141	0.728988017694301	0.658525761241464	26	tags=31%, list=2%, signal=30%	LAG3/LILRA5/LGR4/ZC3H12A
GOBP_ODONTOGENESIS	GOBP_ODONTOGENESIS	14	0.399854099269202	1.05939997407841	0.391447368421053	0.728988017694301	0.658525761241464	182	tags=29%, list=17%, signal=24%	TNFSF11/BMP4/LRP4/FST
GOBP_POSITIVE_REGULATION_OF_TRANSMEMBRANE_TRANSPORT	GOBP_POSITIVE_REGULATION_OF_TRANSMEMBRANE_TRANSPORT	10	0.443148660330691	1.06650616009205	0.391822827938671	0.728988017694301	0.658525761241464	285	tags=50%, list=26%, signal=37%	CALCR/CFTR/FXYD2/ANK2/ANK3
GOBP_NOTCH_SIGNALING_PATHWAY	GOBP_NOTCH_SIGNALING_PATHWAY	10	0.442291347971998	1.06444290458997	0.396933560477002	0.736007575452311	0.664866825160172	28	tags=20%, list=3%, signal=20%	ROBO2/RIPPLY2
GOBP_NEGATIVE_REGULATION_OF_DEFENSE_RESPONSE	GOBP_NEGATIVE_REGULATION_OF_DEFENSE_RESPONSE	16	0.390072639272786	1.05982547370902	0.397009966777409	0.736007575452311	0.664866825160172	116	tags=25%, list=11%, signal=23%	ADCYAP1/KLRC1/IL10/VSIG4
GOBP_PHOSPHATIDYLINOSITOL_METABOLIC_PROCESS	GOBP_PHOSPHATIDYLINOSITOL_METABOLIC_PROCESS	10	-0.40866429464566	-1.04279153934055	0.397590361445783	0.736007575452311	0.664866825160172	258	tags=50%, list=24%, signal=39%	SOCS1/INPP5F/SOCS3/PIK3CD/PIK3R3
GOBP_PEPTIDE_SECRETION	GOBP_PEPTIDE_SECRETION	28	0.334135001287052	1.04106975191508	0.400309119010819	0.73980333012517	0.668295691169982	79	tags=18%, list=7%, signal=17%	ADCYAP1/TNFSF11/GRP/EXPH5/CRH
GOBP_NEURON_PROJECTION_EXTENSION	GOBP_NEURON_PROJECTION_EXTENSION	10	-0.404610488915996	-1.03244741490294	0.402409638554217	0.741311014566828	0.669657646401832	282	tags=60%, list=26%, signal=45%	MEGF8/CTTN/RAB21/VEGFA/ULK1/CACNG7
GOBP_CELL_SURFACE_RECEPTOR_SIGNALING_PATHWAY_INVOLVED_IN_CELL_CELL_SIGNALING	GOBP_CELL_SURFACE_RECEPTOR_SIGNALING_PATHWAY_INVOLVED_IN_CELL_CELL_SIGNALING	32	0.321601417729311	1.03958130781183	0.402985074626866	0.741311014566828	0.669657646401832	158	tags=22%, list=14%, signal=19%	CTNND2/GLRB/AMER2/BMP4/FZD10/FZD3/LRP4
GOBP_POSITIVE_REGULATION_OF_HYDROLASE_ACTIVITY	GOBP_POSITIVE_REGULATION_OF_HYDROLASE_ACTIVITY	43	0.302499810990733	1.03792531571071	0.403133903133903	0.741311014566828	0.669657646401832	151	tags=16%, list=14%, signal=15%	ADCYAP1/TBC1D2/FZD10/RGS3/ARHGEF26/RIN1/RANBP3L
GOCC_NEURON_TO_NEURON_SYNAPSE	GOCC_NEURON_TO_NEURON_SYNAPSE	17	0.380803111563104	1.04671816928012	0.40655737704918	0.743849592715504	0.671950851594855	158	tags=24%, list=14%, signal=20%	CTNND2/GRIA2/EPHA7/LRP4
GOBP_CHROMOSOME_ORGANIZATION	GOBP_CHROMOSOME_ORGANIZATION	30	-0.291561039541545	-1.04641500380559	0.407079646017699	0.743849592715504	0.671950851594855	267	tags=37%, list=24%, signal=28%	VEGFA/PKIB/RMI2/PRKAA2/PRIM2/MYC/SKI/SSRP1/TAF6L/RBBP4/SMG5
GOBP_PRODUCTION_OF_MOLECULAR_MEDIATOR_OF_IMMUNE_RESPONSE	GOBP_PRODUCTION_OF_MOLECULAR_MEDIATOR_OF_IMMUNE_RESPONSE	10	0.437824360020029	1.05369240347308	0.407155025553663	0.743849592715504	0.671950851594855	264	tags=50%, list=24%, signal=38%	IL10/PTPN22/EXO1/IL27RA/CD40LG
GOBP_IMMUNE_SYSTEM_DEVELOPMENT	GOBP_IMMUNE_SYSTEM_DEVELOPMENT	53	0.292074993300681	1.04240046324154	0.407202216066482	0.743849592715504	0.671950851594855	214	tags=28%, list=20%, signal=24%	MFAP5/TNFSF11/KLRC1/CTSL/TIPARP/ANXA2/BMP4/IL10/PTPN22/LOX/HIF1A/FST/RHEX/EXO1/IL27RA
GOBP_RAS_PROTEIN_SIGNAL_TRANSDUCTION	GOBP_RAS_PROTEIN_SIGNAL_TRANSDUCTION	20	-0.317485451553592	-1.01626960346046	0.407894736842105	0.743887106563773	0.671984739443336	309	tags=45%, list=28%, signal=33%	GBF1/RAB9B/RAB21/RAB35/RASA3/RDX/LRRC59/RAP2A/RIPOR2
GOMF_PROTEIN_DOMAIN_SPECIFIC_BINDING	GOMF_PROTEIN_DOMAIN_SPECIFIC_BINDING	40	0.306345424255538	1.03951560844471	0.40948275862069	0.744102712897142	0.672179505778809	195	tags=30%, list=18%, signal=26%	ADAM19/PMF1/GABRR2/SHC4/CADM1/FZD3/PTPN22/CTTNBP2/CFTR/INSC/HIF1A/TFDP2
GOCC_CELL_CORTEX	GOCC_CELL_CORTEX	16	-0.338728133241722	-1.02882387698784	0.41	0.744102712897142	0.672179505778809	334	tags=50%, list=31%, signal=35%	AQP7/MPP7/EXOC5/RDX/PTK2B/SCIN/LAMC2/POTEF
GOBP_PROTEIN_CATABOLIC_PROCESS	GOBP_PROTEIN_CATABOLIC_PROCESS	34	0.31237860786897	1.02597526928441	0.410029498525074	0.744102712897142	0.672179505778809	111	tags=18%, list=10%, signal=16%	CTSB/CTSL/TIPARP/ANXA2/IL10/AMN1
GOBP_CALCIUM_ION_TRANSMEMBRANE_TRANSPORT	GOBP_CALCIUM_ION_TRANSMEMBRANE_TRANSPORT	16	0.387104595254819	1.05176131247178	0.411960132890365	0.746382761226898	0.674239170033331	95	tags=25%, list=9%, signal=23%	CALCR/TRPM3/ANXA2/MCOLN3
GOBP_POSITIVE_REGULATION_OF_IMMUNE_RESPONSE	GOBP_POSITIVE_REGULATION_OF_IMMUNE_RESPONSE	34	0.311742387081813	1.02388566782969	0.412979351032448	0.747006767308693	0.674802861164131	224	tags=26%, list=21%, signal=22%	CLEC4A/CD1C/IL10/CADM1/VSIG4/PTPN22/IL27RA/CD1E/MUC4
GOBP_CARBOHYDRATE_CATABOLIC_PROCESS	GOBP_CARBOHYDRATE_CATABOLIC_PROCESS	12	-0.385035415544972	-1.03889176739799	0.414248021108179	0.748079215932716	0.675771649442381	118	tags=50%, list=11%, signal=45%	FOXK1/PRKAA2/PPP1R3B/CHIA/NUP210/GPD1
GOBP_GLYCOPROTEIN_METABOLIC_PROCESS	GOBP_GLYCOPROTEIN_METABOLIC_PROCESS	29	0.324820426397028	1.03193874865218	0.41566265060241	0.749411326086103	0.676975000981123	165	tags=24%, list=15%, signal=21%	GALNT14/NDST3/CTSL/COL2A1/NDNF/CHST9/HIF1A
GOBP_STRIATED_MUSCLE_CELL_DIFFERENTIATION	GOBP_STRIATED_MUSCLE_CELL_DIFFERENTIATION	12	-0.38447710875448	-1.03738535966274	0.41688654353562	0.750395778364116	0.677864298431902	36	tags=42%, list=3%, signal=41%	CSRP1/VEGFA/SKI/SELENON/RIPOR2
GOBP_POSITIVE_REGULATION_OF_CELL_DEATH	GOBP_POSITIVE_REGULATION_OF_CELL_DEATH	41	0.302937632239116	1.03001292303778	0.420143884892086	0.752609270529544	0.679863839683418	153	tags=22%, list=14%, signal=20%	CALCR/MCF2/IFIT2/CRH/BMP4/IL10/ARHGEF26/TNFRSF12A/EPHA7
GOBP_GLAND_DEVELOPMENT	GOBP_GLAND_DEVELOPMENT	25	0.338889451158318	1.02840735472554	0.420472440944882	0.752609270529544	0.679863839683418	172	tags=24%, list=16%, signal=21%	ADCYAP1/TNFSF11/BMP4/IL10/HIF1A/IGSF3
GOBP_SENSORY_ORGAN_MORPHOGENESIS	GOBP_SENSORY_ORGAN_MORPHOGENESIS	19	0.367447957870773	1.04275145748632	0.421138211382114	0.752609270529544	0.679863839683418	165	tags=26%, list=15%, signal=23%	MFAP5/BMP4/FZD3/COL2A1/HIF1A
GOBP_REGULATION_OF_ION_TRANSPORT	GOBP_REGULATION_OF_ION_TRANSPORT	74	0.276642882422472	1.03498661885286	0.421636615811373	0.752609270529544	0.679863839683418	80	tags=15%, list=7%, signal=15%	ADCYAP1/CALCR/TNFSF11/BEST3/GRIA2/GRP/EXPH5/SCN11A/ANXA2/CRH/BMP4
GOBP_PROTEIN_STABILIZATION	GOBP_PROTEIN_STABILIZATION	11	-0.394706023537379	-1.03731294521418	0.422279792746114	0.752609270529544	0.679863839683418	282	tags=36%, list=26%, signal=27%	RAB21/CRTAP/BAG3/HSPA1B
GOBP_ACTIN_FILAMENT_ORGANIZATION	GOBP_ACTIN_FILAMENT_ORGANIZATION	29	-0.285013891101903	-1.01125088347033	0.423076923076923	0.752609270529544	0.679863839683418	224	tags=28%, list=21%, signal=23%	RDX/PTK2B/PPARGC1B/SCIN/BCAR1/SORBS1/ICAM1/KANK3
GOMF_CADHERIN_BINDING	GOMF_CADHERIN_BINDING	23	0.351372056237186	1.03975784303133	0.423566878980892	0.752609270529544	0.679863839683418	72	tags=13%, list=7%, signal=12%	CTNND2/TBC1D2/ANXA2
GOBP_REGULATION_OF_RESPONSE_TO_BIOTIC_STIMULUS	GOBP_REGULATION_OF_RESPONSE_TO_BIOTIC_STIMULUS	20	0.356838768111582	1.02645385156782	0.42443729903537	0.752609270529544	0.679863839683418	143	tags=25%, list=13%, signal=22%	CLEC4A/KLRC1/CADM1/VSIG4/PTPN22
GOBP_APPENDAGE_DEVELOPMENT	GOBP_APPENDAGE_DEVELOPMENT	16	-0.333743785410047	-1.01368484495243	0.425	0.752609270529544	0.679863839683418	162	tags=31%, list=15%, signal=27%	SKI/CACNA1C/NOG/HOXA13/HAND2
GOBP_NEGATIVE_REGULATION_OF_CELL_CYCLE_PROCESS	GOBP_NEGATIVE_REGULATION_OF_CELL_CYCLE_PROCESS	15	-0.340233189199669	-1.011696192287	0.425	0.752609270529544	0.679863839683418	133	tags=27%, list=12%, signal=24%	FZD9/DCUN1D3/C10orf99/RBBP4
GOBP_CELL_CYCLE_G2_M_PHASE_TRANSITION	GOBP_CELL_CYCLE_G2_M_PHASE_TRANSITION	12	0.400244350813182	1.02952313564032	0.426966292134831	0.752609270529544	0.679863839683418	311	tags=33%, list=28%, signal=24%	AVEN/CEP152/TUBB4A/NINL
GOBP_POSITIVE_REGULATION_OF_INTRACELLULAR_PROTEIN_TRANSPORT	GOBP_POSITIVE_REGULATION_OF_INTRACELLULAR_PROTEIN_TRANSPORT	12	-0.382821805375708	-1.03291906647691	0.427440633245383	0.752609270529544	0.679863839683418	273	tags=42%, list=25%, signal=32%	MIEF1/YWHAZ/BAG3/KCNB1/ZC3H12A
GOBP_REGULATION_OF_GENERATION_OF_PRECURSOR_METABOLITES_AND_ENERGY	GOBP_REGULATION_OF_GENERATION_OF_PRECURSOR_METABOLITES_AND_ENERGY	12	-0.382889017963585	-1.03310041759784	0.427440633245383	0.752609270529544	0.679863839683418	118	tags=42%, list=11%, signal=38%	PRKAA2/PPP1R3B/SORBS1/NUP210/GPD1
GOMF_CELL_ADHESION_MOLECULE_BINDING	GOMF_CELL_ADHESION_MOLECULE_BINDING	33	0.314252194446473	1.02348257710074	0.42814371257485	0.752609270529544	0.679863839683418	103	tags=15%, list=9%, signal=14%	CTNND2/TBC1D2/ANXA2/PTPRZ1/ADAM11
GOBP_NEGATIVE_REGULATION_OF_PHOSPHORYLATION	GOBP_NEGATIVE_REGULATION_OF_PHOSPHORYLATION	19	-0.321053848580101	-1.01360982734782	0.428940568475452	0.752609270529544	0.679863839683418	265	tags=42%, list=24%, signal=32%	PKIB/DUSP21/SOCS1/INPP5F/SOCS3/PTPRQ/NOG/ZC3H12A
GOBP_NEGATIVE_REGULATION_OF_TRANSPORT	GOBP_NEGATIVE_REGULATION_OF_TRANSPORT	29	-0.283490280675637	-1.00584499822147	0.428994082840237	0.752609270529544	0.679863839683418	218	tags=41%, list=20%, signal=34%	TNFRSF1B/PTK2B/BAG3/LMAN1/KCNB1/OXSR1/SLC6A9/PIM3/ICAM1/RAB11FIP3/ADRA2C/RRAD
GOBP_NEGATIVE_REGULATION_OF_ION_TRANSPORT	GOBP_NEGATIVE_REGULATION_OF_ION_TRANSPORT	25	-0.298551869180211	-1.02475559965427	0.430517711171662	0.753748274219463	0.680892749972414	215	tags=44%, list=20%, signal=36%	PTK2B/BAG3/LMAN1/KCNB1/OXSR1/SLC6A9/PIM3/ICAM1/RAB11FIP3/ADRA2C/RRAD
GOBP_MUSCLE_CELL_PROLIFERATION	GOBP_MUSCLE_CELL_PROLIFERATION	10	0.430639358477806	1.03640058000388	0.431005110732538	0.753748274219463	0.680892749972414	256	tags=50%, list=23%, signal=39%	BMP4/IL10/MEGF10/ELN/HBEGF
GOBP_REGULATION_OF_ADAPTIVE_IMMUNE_RESPONSE	GOBP_REGULATION_OF_ADAPTIVE_IMMUNE_RESPONSE	11	0.408760419972488	1.02244456049799	0.431818181818182	0.753979065098939	0.681101233151706	219	tags=45%, list=20%, signal=37%	KLRC1/CD1C/IL10/IL27RA/CD1E
GOBP_CARDIAC_CONDUCTION	GOBP_CARDIAC_CONDUCTION	12	0.399468903023436	1.02752850051704	0.43338683788122	0.755526345723639	0.68249895729326	305	tags=50%, list=28%, signal=36%	KCNK1/SCN3B/FXYD2/KCNA5/ANK2/FXYD6
GOMF_TRANSPORTER_ACTIVITY	GOMF_TRANSPORTER_ACTIVITY	70	0.275890508213995	1.02284608367746	0.436893203883495	0.760441472797216	0.686938999816816	208	tags=23%, list=19%, signal=20%	BEST3/GRIA2/TRPM3/GLRB/SCN11A/ANXA2/GABRR2/MCOLN3/SLCO6A1/KCNK1/CFTR/SLC9A7/SCN3B/SLC38A7/SCN3A/SLC20A2
GOMF_HORMONE_RECEPTOR_BINDING	GOMF_HORMONE_RECEPTOR_BINDING	12	0.396081358488271	1.01881493475433	0.438202247191011	0.761522586562715	0.687915615684476	165	tags=25%, list=15%, signal=21%	ADCYAP1/CRH/HIF1A
GOBP_NEGATIVE_REGULATION_OF_PHOSPHORUS_METABOLIC_PROCESS	GOBP_NEGATIVE_REGULATION_OF_PHOSPHORUS_METABOLIC_PROCESS	23	-0.301445048230011	-1.00689354382583	0.441176470588235	0.763463265937238	0.689668713583774	265	tags=39%, list=24%, signal=30%	PKIB/DUSP21/SOCS1/INPP5F/SOCS3/PTPRQ/CRY2/NOG/ZC3H12A
GOBP_MULTI_MULTICELLULAR_ORGANISM_PROCESS	GOBP_MULTI_MULTICELLULAR_ORGANISM_PROCESS	15	0.382771322256065	1.02884564590406	0.443521594684385	0.763463265937238	0.689668713583774	79	tags=13%, list=7%, signal=13%	ADCYAP1/CRH
GOBP_ORGANELLE_ASSEMBLY	GOBP_ORGANELLE_ASSEMBLY	36	-0.272306252582626	-1.02136995365915	0.445121951219512	0.763463265937238	0.689668713583774	234	tags=28%, list=21%, signal=23%	ATG16L1/RDX/PRKAA2/ULK1/BAG3/HGS/TPGS1/FBF1/CDK10/HSPA1B
GOMF_SIGNALING_RECEPTOR_BINDING	GOMF_SIGNALING_RECEPTOR_BINDING	105	0.254570852460058	1.00799944874427	0.445431472081218	0.763463265937238	0.689668713583774	264	tags=30%, list=24%, signal=26%	ADCYAP1/TNFSF11/GRP/ANGPTL4/NSG1/SHC4/PXDN/CRH/BMP4/PTPRZ1/IL10/ADAM11/CADM1/LYNX1/COL2A1/EPHA7/MEGF10/TYMP/LRP4/HIF1A/FST/SRPX2/LIFR/RHEX/IL27RA/NMU/MUC4/FGL1/FGF18/KCNA5/HBEGF/CD40LG
GOBP_MUSCLE_TISSUE_DEVELOPMENT	GOBP_MUSCLE_TISSUE_DEVELOPMENT	18	-0.323446227857175	-1.00738585085214	0.446475195822454	0.763463265937238	0.689668713583774	162	tags=28%, list=15%, signal=24%	SKI/ATF3/NOG/SELENON/RIPOR2
GOBP_PEPTIDYL_LYSINE_MODIFICATION	GOBP_PEPTIDYL_LYSINE_MODIFICATION	13	0.39206309205337	1.01860233775004	0.447194719471947	0.763463265937238	0.689668713583774	211	tags=38%, list=19%, signal=31%	LOXL1/DOHH/ETFBKMT/LOX/LIPT2
GOBP_SUPRAMOLECULAR_FIBER_ORGANIZATION	GOBP_SUPRAMOLECULAR_FIBER_ORGANIZATION	47	0.28883197402201	1.00881217385437	0.447887323943662	0.763463265937238	0.689668713583774	146	tags=17%, list=13%, signal=15%	MFAP5/MYO1H/LOXL1/PXDN/COL13A1/COL2A1/NCKAP5/LOX
GOBP_MORPHOGENESIS_OF_AN_EPITHELIUM	GOBP_MORPHOGENESIS_OF_AN_EPITHELIUM	36	-0.270933584609307	-1.01622133216772	0.448170731707317	0.763463265937238	0.689668713583774	175	tags=25%, list=16%, signal=22%	MYC/SKI/PIK3CD/LGR5/NOG/HOXA13/TGFB1I1/HAND2/LGR4
GOMF_ORGANIC_ACID_TRANSMEMBRANE_TRANSPORTER_ACTIVITY	GOMF_ORGANIC_ACID_TRANSMEMBRANE_TRANSPORTER_ACTIVITY	10	-0.393394251684968	-1.00382686390057	0.448192771084337	0.763463265937238	0.689668713583774	354	tags=70%, list=32%, signal=48%	SFXN3/SLC26A10/SLC7A11/ABCC2/SLC66A1L/SLC6A9/SLC25A10
GOBP_PROTEIN_COMPLEX_OLIGOMERIZATION	GOBP_PROTEIN_COMPLEX_OLIGOMERIZATION	12	-0.379694019012787	-1.02447976097037	0.448548812664908	0.763463265937238	0.689668713583774	7	tags=33%, list=1%, signal=33%	KCNB1/ATL3/RIPOR2/ZC3H12A
GOMF_UDP_GLYCOSYLTRANSFERASE_ACTIVITY	GOMF_UDP_GLYCOSYLTRANSFERASE_ACTIVITY	13	0.391684120816916	1.01761774880195	0.448844884488449	0.763463265937238	0.689668713583774	173	tags=23%, list=16%, signal=20%	GALNT14/HAS1/HAS2
GOBP_AMINOGLYCAN_BIOSYNTHETIC_PROCESS	GOBP_AMINOGLYCAN_BIOSYNTHETIC_PROCESS	11	0.403442427437743	1.00914250806277	0.449675324675325	0.763463265937238	0.689668713583774	173	tags=36%, list=16%, signal=31%	NDST3/HAS1/CHST9/HAS2
GOBP_ENZYME_LINKED_RECEPTOR_PROTEIN_SIGNALING_PATHWAY	GOBP_ENZYME_LINKED_RECEPTOR_PROTEIN_SIGNALING_PATHWAY	61	-0.238024077242486	-0.9959196470478	0.449826989619377	0.763463265937238	0.689668713583774	267	tags=33%, list=24%, signal=26%	VEGFA/SOCS1/ESRP1/UBE2O/SOCS3/CSRNP1/PTK2B/STAT3/HGS/POLR2D/SKI/PIK3CD/BCAR1/NRG4/SORBS1/EPS15/NOG/HOXA13/TGFB1I1/PIK3R3
GOBP_GLYCEROLIPID_METABOLIC_PROCESS	GOBP_GLYCEROLIPID_METABOLIC_PROCESS	26	-0.293678082717728	-1.01421296731098	0.45	0.763463265937238	0.689668713583774	90	tags=42%, list=8%, signal=40%	MOGAT1/NKX2-3/SOCS1/INPP5F/SOCS3/PIK3CD/PLA1A/DGAT2/OSBPL5/GPD1/PIK3R3
GOBP_NEURON_DEATH	GOBP_NEURON_DEATH	25	0.334546073305586	1.01522676821618	0.450393700787402	0.763463265937238	0.689668713583774	165	tags=24%, list=15%, signal=21%	TOX3/PTPRZ1/IL10/NDNF/EPHA7/HIF1A
GOBP_REGULATION_OF_TRANSFERASE_ACTIVITY	GOBP_REGULATION_OF_TRANSFERASE_ACTIVITY	49	-0.253812599117877	-1.00727375851185	0.450511945392491	0.763463265937238	0.689668713583774	267	tags=37%, list=24%, signal=29%	VEGFA/PKIB/DUSP21/SOCS1/SOCS3/PTK2B/DCUN1D2/HGS/MYC/GADD45B/PTPRQ/DCUN1D3/NAB2/IRAK1/ADRA2C/LILRA5/PIK3R3/SAA1
GOBP_NEGATIVE_REGULATION_OF_CELL_CYCLE	GOBP_NEGATIVE_REGULATION_OF_CELL_CYCLE	21	0.348826431015907	1.01097431544544	0.451043338683788	0.763463265937238	0.689668713583774	123	tags=24%, list=11%, signal=22%	AVEN/BMP4/BRINP1/IL10/FZD3
GOBP_MYELOID_LEUKOCYTE_DIFFERENTIATION	GOBP_MYELOID_LEUKOCYTE_DIFFERENTIATION	14	0.381097104743866	1.00970394857749	0.453947368421053	0.767205705102451	0.693049417436722	80	tags=21%, list=7%, signal=20%	TNFSF11/ANXA2/BMP4
GOBP_RESPONSE_TO_LIPID	GOBP_RESPONSE_TO_LIPID	55	0.283049349162906	1.01159079559814	0.457697642163662	0.772249620637329	0.697605800033721	148	tags=20%, list=14%, signal=18%	ADCYAP1/CALCR/LOXL1/CRH/BMP4/BRINP1/IL10/FZD10/PTPN22/LOX/CFTR
GOBP_APPENDAGE_MORPHOGENESIS	GOBP_APPENDAGE_MORPHOGENESIS	13	-0.360069436741938	-1.01098509429261	0.45959595959596	0.772249620637329	0.697605800033721	162	tags=38%, list=15%, signal=33%	SKI/CACNA1C/NOG/HOXA13/HAND2
GOCC_CELL_CELL_JUNCTION	GOCC_CELL_CELL_JUNCTION	35	0.303092817778009	0.993498587260675	0.459701492537313	0.772249620637329	0.697605800033721	112	tags=14%, list=10%, signal=13%	CTNND2/MPP4/ANXA2/CADM1/COL13A1
GOBP_NEGATIVE_REGULATION_OF_DEVELOPMENTAL_PROCESS	GOBP_NEGATIVE_REGULATION_OF_DEVELOPMENTAL_PROCESS	56	0.282593848542228	1.01286729095216	0.459722222222222	0.772249620637329	0.697605800033721	182	tags=21%, list=17%, signal=19%	ADCYAP1/ROBO2/MCF2/ANXA2/BMP4/BRINP1/RANBP3L/EPHA7/LRP4/EID2B/HIF1A/FST
GOBP_MESENCHYMAL_CELL_DIFFERENTIATION	GOBP_MESENCHYMAL_CELL_DIFFERENTIATION	13	-0.357547481969318	-1.00390407484627	0.462121212121212	0.773967314880828	0.699157466017008	150	tags=31%, list=14%, signal=27%	ADAM15/NOG/TGFB1I1/HAND2
GOBP_CYTOSKELETON_ORGANIZATION	GOBP_CYTOSKELETON_ORGANIZATION	78	-0.227048216776033	-1.00865272434989	0.462406015037594	0.773967314880828	0.699157466017008	235	tags=23%, list=22%, signal=20%	NES/RDX/PRKAA2/PTK2B/PPARGC1B/TPGS1/SCIN/BCAR1/RAP2A/SORBS1/ICAM1/LMNA/SYNM/KANK3/CDK10/SUN2/WTIP/HSPA1B
GOBP_REGULATION_OF_CELL_DIFFERENTIATION	GOBP_REGULATION_OF_CELL_DIFFERENTIATION	93	0.257239700050151	1.00079696154289	0.462842242503259	0.773967314880828	0.699157466017008	182	tags=22%, list=17%, signal=20%	ADCYAP1/TNFSF11/ROBO2/MCF2/CTSL/BMP4/BRINP1/PTPRZ1/IL10/MME/FZD3/LOX/RANBP3L/EPHA7/MEGF10/LRP4/EID2B/HIF1A/HAS2/FST
GOBP_IMPORT_INTO_NUCLEUS	GOBP_IMPORT_INTO_NUCLEUS	10	-0.390266712435818	-0.995846300120713	0.465060240963855	0.77583602482218	0.700845550878212	213	tags=40%, list=20%, signal=32%	STAT3/BAG3/BACH2/ZC3H12A
GOBP_REGULATION_OF_TRANSMEMBRANE_TRANSPORT	GOBP_REGULATION_OF_TRANSMEMBRANE_TRANSPORT	29	0.317112423126495	1.00745079591524	0.465361445783133	0.77583602482218	0.700845550878212	197	tags=31%, list=18%, signal=26%	CALCR/GRIA2/SCN11A/CRH/CFTR/SCN3B/DPP6/FXYD2/SCN3A
GOBP_ORGANIC_ANION_TRANSPORT	GOBP_ORGANIC_ANION_TRANSPORT	19	0.352098924802781	0.999193652197649	0.468292682926829	0.777524143985952	0.702370500438981	184	tags=32%, list=17%, signal=27%	TNFSF11/SLCO6A1/PLA2G4F/CFTR/SLC38A7/CA3
GOBP_ION_HOMEOSTASIS	GOBP_ION_HOMEOSTASIS	50	0.285265086380582	1.00673726633957	0.468354430379747	0.777524143985952	0.702370500438981	252	tags=32%, list=23%, signal=26%	ADCYAP1/CALCR/TNFSF11/CRH/MCOLN3/CFTR/STEAP4/SLC9A7/SCN3B/HIF1A/ATP13A4/ATP13A5/NMU/PTGER2/GPR18/KCNA5
GOBP_NUCLEOBASE_CONTAINING_SMALL_MOLECULE_METABOLIC_PROCESS	GOBP_NUCLEOBASE_CONTAINING_SMALL_MOLECULE_METABOLIC_PROCESS	42	-0.258559457675745	-0.988127113668287	0.468646864686469	0.777524143985952	0.702370500438981	85	tags=19%, list=8%, signal=18%	SLC35B2/NUP210/DGAT2/ENTPD4/ELOVL7/PDE4A/GPD1/GTPBP1
GOBP_CELLULAR_COMPONENT_DISASSEMBLY	GOBP_CELLULAR_COMPONENT_DISASSEMBLY	31	0.309070897059483	0.998048383562191	0.469539375928678	0.777524143985952	0.702370500438981	165	tags=23%, list=15%, signal=20%	MMP19/ADAMTS4/CTSL/LAMC1/MMP16/NCKAP5/HIF1A
GOMF_HYDROLASE_ACTIVITY_ACTING_ON_ESTER_BONDS	GOMF_HYDROLASE_ACTIVITY_ACTING_ON_ESTER_BONDS	41	0.294793437467169	1.00232198942601	0.470503597122302	0.777524143985952	0.702370500438981	218	tags=29%, list=20%, signal=24%	NDST3/PLAAT2/LIPA/PTPRZ1/LIPC/ARSI/PTPN22/PLA2G4F/CA3/PLAAT1/EXO1/FANCM
GOCC_MICROTUBULE_CYTOSKELETON	GOCC_MICROTUBULE_CYTOSKELETON	61	-0.236422247256248	-0.989217409303591	0.470588235294118	0.777524143985952	0.702370500438981	174	tags=18%, list=16%, signal=16%	TPGS1/FBF1/SKI/KIF1A/SORBS1/RAB11FIP3/KIF1C/CDK10/TMUB1/HSPA1B/SAA1
GOMF_TRANSFERASE_ACTIVITY_TRANSFERRING_HEXOSYL_GROUPS	GOMF_TRANSFERASE_ACTIVITY_TRANSFERRING_HEXOSYL_GROUPS	16	0.367966254049107	0.999762532008315	0.471760797342193	0.778299854929668	0.703071232998797	173	tags=25%, list=16%, signal=21%	GALNT14/HAS1/TYMP/HAS2
GOBP_EMBRYO_DEVELOPMENT_ENDING_IN_BIRTH_OR_EGG_HATCHING	GOBP_EMBRYO_DEVELOPMENT_ENDING_IN_BIRTH_OR_EGG_HATCHING	36	0.302271592466582	0.99528328702101	0.473293768545994	0.779666966935142	0.704306203193444	165	tags=22%, list=15%, signal=20%	RIPPLY2/BMP4/PCDH8/IL10/FZD3/COL2A1/MMP16/HIF1A
GOBP_NEUROGENESIS	GOBP_NEUROGENESIS	87	0.259616171382952	1.00350412195144	0.474708171206226	0.78072898246198	0.70526556681299	165	tags=17%, list=15%, signal=16%	ADCYAP1/CTNND2/ROBO2/MCF2/BMP4/BRINP1/PTPRZ1/FZD10/MCOLN3/MME/FZD3/NDNF/EPHA7/LRP4/HIF1A
GOBP_REGULATION_OF_BINDING	GOBP_REGULATION_OF_BINDING	19	0.351011258746751	0.996107050841213	0.476422764227642	0.78072898246198	0.70526556681299	89	tags=26%, list=8%, signal=25%	TNFSF11/IFIT2/ANXA2/BMP4/IL10
GOBP_EAR_DEVELOPMENT	GOBP_EAR_DEVELOPMENT	17	-0.322697019521458	-0.995091295589437	0.477040816326531	0.78072898246198	0.70526556681299	105	tags=24%, list=10%, signal=22%	LGR5/NOG/HOXA13/RIPOR2
GOBP_REGULATION_OF_WOUND_HEALING	GOBP_REGULATION_OF_WOUND_HEALING	11	0.396817332454792	0.992570961510982	0.477272727272727	0.78072898246198	0.70526556681299	479	tags=55%, list=44%, signal=31%	TNFRSF12A/HBEGF/FERMT1/PLAU/PROS1/F12
GOBP_LYMPHOCYTE_ACTIVATION	GOBP_LYMPHOCYTE_ACTIVATION	47	0.282958378181177	0.988297287964063	0.477464788732394	0.78072898246198	0.70526556681299	214	tags=26%, list=20%, signal=21%	CLEC4A/TNFSF11/KLRC1/CD1C/CTSL/BMP4/IL10/VSIG4/PTPN22/EXO1/BTLA/IL27RA
GOCC_MICROTUBULE_ORGANIZING_CENTER	GOCC_MICROTUBULE_ORGANIZING_CENTER	39	-0.262107923241961	-0.996584094069674	0.479495268138801	0.782562592047128	0.706921944035346	174	tags=21%, list=16%, signal=18%	TPGS1/FBF1/SKI/SORBS1/RAB11FIP3/CDK10/TMUB1/HSPA1B
GOBP_POSITIVE_REGULATION_OF_DNA_BINDING_TRANSCRIPTION_FACTOR_ACTIVITY	GOBP_POSITIVE_REGULATION_OF_DNA_BINDING_TRANSCRIPTION_FACTOR_ACTIVITY	15	-0.328939654425823	-0.978114441620537	0.48	0.782562592047128	0.706921944035346	296	tags=67%, list=27%, signal=49%	PPP2R5B/NEUROD2/TFRC/CYTL1/VEGFA/STAT3/PPARGC1B/IRAK1/ICAM1/HSPA1B
GOBP_NEGATIVE_REGULATION_OF_PROTEIN_CONTAINING_COMPLEX_ASSEMBLY	GOBP_NEGATIVE_REGULATION_OF_PROTEIN_CONTAINING_COMPLEX_ASSEMBLY	10	-0.38279147039273	-0.976771672708467	0.481927710843373	0.784549964564139	0.70871722182849	224	tags=40%, list=21%, signal=32%	RDX/ULK1/SCIN/KANK3
GOCC_GOLGI_APPARATUS_SUBCOMPARTMENT	GOCC_GOLGI_APPARATUS_SUBCOMPARTMENT	58	0.276293062048407	0.994919659535345	0.484507042253521	0.78759074269405	0.711464085541147	219	tags=21%, list=20%, signal=17%	GALNT14/NDST3/MPHOSPH9/NSG1/MME/RAB39B/STEAP4/SLC9A7/CHST9/GOLGA8S/TMED9/CD1E
GOBP_PROTEIN_KINASE_B_SIGNALING	GOBP_PROTEIN_KINASE_B_SIGNALING	20	0.344167753769494	0.990005425452192	0.487138263665595	0.789237820404006	0.712951960617892	15	tags=10%, list=1%, signal=10%	CALCR/TNFSF11
GOBP_REGULATION_OF_AUTOPHAGY	GOBP_REGULATION_OF_AUTOPHAGY	25	-0.287231021377856	-0.98589768792807	0.487738419618529	0.789237820404006	0.712951960617892	302	tags=40%, list=28%, signal=30%	RAB8A/FBXL2/TMEM150C/FOXK1/PRKAA2/STAT3/ULK1/BAG3/VPS13C/ZC3H12A
GOBP_REGULATION_OF_RAS_PROTEIN_SIGNAL_TRANSDUCTION	GOBP_REGULATION_OF_RAS_PROTEIN_SIGNAL_TRANSDUCTION	12	-0.368986854087572	-0.995589988643238	0.488126649076517	0.789237820404006	0.712951960617892	229	tags=42%, list=21%, signal=33%	GBF1/RASA3/RDX/LRRC59/RIPOR2
GOBP_MESENCHYME_DEVELOPMENT	GOBP_MESENCHYME_DEVELOPMENT	16	0.362228482197125	0.984173033646169	0.488372093023256	0.789237820404006	0.712951960617892	173	tags=31%, list=16%, signal=27%	ROBO2/BMP4/RANBP3L/HIF1A/HAS2
GOMF_GLYCOSAMINOGLYCAN_BINDING	GOMF_GLYCOSAMINOGLYCAN_BINDING	15	-0.327524567031247	-0.973906625997922	0.49	0.789607558139535	0.713285960378984	110	tags=27%, list=10%, signal=24%	CCL8/LAMC2/ACAN/SAA1
GOBP_CALCIUM_ION_TRANSPORT	GOBP_CALCIUM_ION_TRANSPORT	23	0.329784837205558	0.975878317329323	0.490445859872611	0.789607558139535	0.713285960378984	95	tags=22%, list=9%, signal=20%	CALCR/TRPM3/ANXA2/CRH/MCOLN3
GOBP_ANATOMICAL_STRUCTURE_HOMEOSTASIS	GOBP_ANATOMICAL_STRUCTURE_HOMEOSTASIS	34	-0.267870144416679	-0.985302073810406	0.490740740740741	0.789607558139535	0.713285960378984	280	tags=47%, list=26%, signal=36%	TFF3/TFRC/CYTL1/VEGFA/PKIB/PTK2B/LYZ/PRIM2/TMEM64/PPARGC1B/BAG3/MYC/HOXA13/SMG5/POTEF/POTEE
GOBP_CYTOKINE_MEDIATED_SIGNALING_PATHWAY	GOBP_CYTOKINE_MEDIATED_SIGNALING_PATHWAY	47	-0.251742597424225	-0.985319303123581	0.493150684931507	0.791653599429793	0.715134236160608	267	tags=38%, list=24%, signal=30%	VEGFA/SOCS1/YWHAZ/SOCS3/TNFRSF1B/PTK2B/STAT3/IL1R1/CCL8/MYC/OXSR1/PIK3CD/CXCL3/IRAK1/ICAM1/CXCL2/HSPA1B/SAA1
GOBP_POSITIVE_REGULATION_OF_LEUKOCYTE_CELL_CELL_ADHESION	GOBP_POSITIVE_REGULATION_OF_LEUKOCYTE_CELL_CELL_ADHESION	17	0.35873995794882	0.986072909148465	0.49344262295082	0.791653599429793	0.715134236160608	314	tags=47%, list=29%, signal=34%	TNFSF11/PTPN22/HAS2/BTLA/IL27RA/CD40LG/TNFRSF13C/GLI3
GOBP_CELLULAR_PROTEIN_CATABOLIC_PROCESS	GOBP_CELLULAR_PROTEIN_CATABOLIC_PROCESS	24	-0.289720264803147	-0.979261671528434	0.495798319327731	0.792379124832951	0.715789633995439	54	tags=12%, list=5%, signal=12%	TGFB1I1/TMUB1/HSPA1B
GOBP_NUCLEOTIDE_PHOSPHORYLATION	GOBP_NUCLEOTIDE_PHOSPHORYLATION	12	0.378684884938085	0.974067090188673	0.495987158908507	0.792379124832951	0.715789633995439	167	tags=33%, list=15%, signal=29%	AK5/TPI1/HIF1A/PRXL2C
GOBP_REGULATION_OF_CELLULAR_COMPONENT_SIZE	GOBP_REGULATION_OF_CELLULAR_COMPONENT_SIZE	21	-0.295172299528648	-0.959113372635027	0.496042216358839	0.792379124832951	0.715789633995439	282	tags=33%, list=26%, signal=25%	RAB21/VEGFA/RDX/PTK2B/SCIN/ICAM1/KANK3
GOBP_MULTI_ORGANISM_PROCESS	GOBP_MULTI_ORGANISM_PROCESS	62	0.272467054799018	0.992173623842945	0.497214484679666	0.793107254380965	0.716447384264648	148	tags=19%, list=14%, signal=18%	ADCYAP1/MMP19/GLRB/CTSL/ANXA2/CRH/BMP4/CADM1/SYCP2/STRBP/ADAM29/CFTR
GOBP_REGULATION_OF_RESPONSE_TO_WOUNDING	GOBP_REGULATION_OF_RESPONSE_TO_WOUNDING	13	0.380458651809283	0.988453338263761	0.498349834983498	0.793774485362205	0.717050122278415	302	tags=31%, list=28%, signal=23%	IL10/TNFRSF12A/HBEGF/FERMT1
GOBP_HEART_MORPHOGENESIS	GOBP_HEART_MORPHOGENESIS	17	0.357618671795425	0.982990816187346	0.5	0.795258620689655	0.718390804597701	236	tags=35%, list=22%, signal=28%	ROBO2/BMP4/COL2A1/HIF1A/HAS2/ELN
GOBP_I_KAPPAB_KINASE_NF_KAPPAB_SIGNALING	GOBP_I_KAPPAB_KINASE_NF_KAPPAB_SIGNALING	13	-0.349160543765602	-0.980355646000349	0.502525252525252	0.797768546783647	0.720658127175833	151	tags=31%, list=14%, signal=27%	SECTM1/SLC35B2/IRAK1/ZC3H12A
GOBP_CELL_MORPHOGENESIS_INVOLVED_IN_DIFFERENTIATION	GOBP_CELL_MORPHOGENESIS_INVOLVED_IN_DIFFERENTIATION	48	0.277682081199251	0.970663482502418	0.504249291784703	0.797768546783647	0.720658127175833	173	tags=19%, list=16%, signal=17%	CTNND2/ROBO2/MCF2/LAMC1/ARHGEF26/FZD3/EPHA7/LRP4/HAS2
GOMF_GROWTH_FACTOR_ACTIVITY	GOMF_GROWTH_FACTOR_ACTIVITY	17	0.355351881399869	0.976760061708375	0.504918032786885	0.797768546783647	0.720658127175833	284	tags=35%, list=26%, signal=27%	BMP4/IL10/TYMP/FGF18/HBEGF/GDF15
GOBP_ESTABLISHMENT_OF_CELL_POLARITY	GOBP_ESTABLISHMENT_OF_CELL_POLARITY	11	-0.365280718086579	-0.959981340321396	0.505181347150259	0.797768546783647	0.720658127175833	374	tags=55%, list=34%, signal=36%	CRK/MPP7/GBF1/PTK2B/FBF1/RIPOR2
GOBP_RECEPTOR_SIGNALING_PATHWAY_VIA_STAT	GOBP_RECEPTOR_SIGNALING_PATHWAY_VIA_STAT	11	-0.365606263809858	-0.960836895526736	0.505181347150259	0.797768546783647	0.720658127175833	258	tags=64%, list=24%, signal=49%	IFNB1/SOCS1/INPP5F/SOCS3/PTK2B/STAT3/HGS
GOMF_ACTIN_FILAMENT_BINDING	GOMF_ACTIN_FILAMENT_BINDING	11	0.387394323273117	0.969000909200208	0.506493506493506	0.798191489361702	0.721040189125295	307	tags=36%, list=28%, signal=26%	MYO1H/TWF1/FERMT1/MYO7A
GOBP_REGULATION_OF_NERVOUS_SYSTEM_PROCESS	GOBP_REGULATION_OF_NERVOUS_SYSTEM_PROCESS	10	0.404663216369382	0.97388495476564	0.507666098807496	0.798191489361702	0.721040189125295	217	tags=40%, list=20%, signal=32%	SCN11A/IL10/TYMP/NMU
GOBP_FATTY_ACID_BIOSYNTHETIC_PROCESS	GOBP_FATTY_ACID_BIOSYNTHETIC_PROCESS	11	-0.364364209388569	-0.957572696216279	0.507772020725389	0.798191489361702	0.721040189125295	50	tags=27%, list=5%, signal=26%	PRKAA2/ELOVL7/CYP1A1
GOBP_REGULATION_OF_RESPONSE_TO_EXTERNAL_STIMULUS	GOBP_REGULATION_OF_RESPONSE_TO_EXTERNAL_STIMULUS	56	0.274925427068396	0.985382286150586	0.508333333333333	0.798191489361702	0.721040189125295	116	tags=14%, list=11%, signal=13%	ADCYAP1/CLEC4A/TNFSF11/ROBO2/KLRC1/IL10/CADM1/VSIG4
GOBP_REGULATION_OF_CELLULAR_COMPONENT_BIOGENESIS	GOBP_REGULATION_OF_CELLULAR_COMPONENT_BIOGENESIS	48	-0.247715374249127	-0.981291917573641	0.510135135135135	0.799367229956078	0.722102285416512	224	tags=23%, list=21%, signal=19%	RDX/PRKAA2/PTK2B/ULK1/HGS/SCIN/ICAM1/KANK3/CDK10/RIPOR2/HSPA1B
GOCC_SECRETORY_GRANULE_MEMBRANE	GOCC_SECRETORY_GRANULE_MEMBRANE	20	-0.302003535537873	-0.966712055002385	0.510526315789474	0.799367229956078	0.722102285416512	319	tags=45%, list=29%, signal=32%	ATP8B4/ATAD3B/RAB9B/HYAL3/TNFRSF1B/LHFPL2/KIF1A/VPS13C/PLA1A
GOBP_CELLULAR_RESPONSE_TO_ORGANIC_CYCLIC_COMPOUND	GOBP_CELLULAR_RESPONSE_TO_ORGANIC_CYCLIC_COMPOUND	33	0.3003851515897	0.978319243285945	0.511976047904192	0.799602513142711	0.722314826687182	148	tags=24%, list=14%, signal=22%	ADCYAP1/NSG1/TIPARP/CRH/BMP4/IL10/PLA2G4F/CFTR
GOBP_DNA_METABOLIC_PROCESS	GOBP_DNA_METABOLIC_PROCESS	37	-0.259734684383049	-0.972091723518292	0.512121212121212	0.799602513142711	0.722314826687182	272	tags=30%, list=25%, signal=23%	TFRC/PKIB/RMI2/PTK2B/PRIM2/POLR2D/MYC/SSRP1/ALKBH5/SMG5/CYP1A1
GOBP_EPITHELIAL_CELL_PROLIFERATION	GOBP_EPITHELIAL_CELL_PROLIFERATION	27	0.317927327638172	0.976399264355183	0.513219284603421	0.800188377543644	0.72284406282172	182	tags=26%, list=17%, signal=22%	TNFSF11/LAMC1/BMP4/IL10/HIF1A/HAS2/FST
GOMF_ENZYME_REGULATOR_ACTIVITY	GOMF_ENZYME_REGULATOR_ACTIVITY	60	0.271179491810656	0.981705778174361	0.514005602240896	0.800287203488991	0.722933336485086	151	tags=17%, list=14%, signal=15%	SERPINI2/ITIH6/TBC1D2/ANGPTL4/MCF2/ANXA2/RGS3/MMP16/RIN1/RANBP3L
GOBP_REGULATION_OF_PROTEOLYSIS	GOBP_REGULATION_OF_PROTEOLYSIS	28	-0.273325882937814	-0.966485885782531	0.515492957746479	0.801258664309584	0.723810898201973	267	tags=36%, list=24%, signal=28%	VEGFA/UBE2O/TNFRSF1B/PTK2B/STAT3/KHDC1L/MYC/NAIP/ZC3H12A/HSPA1B
GOCC_EXTERNAL_SIDE_OF_PLASMA_MEMBRANE	GOCC_EXTERNAL_SIDE_OF_PLASMA_MEMBRANE	20	0.337778865503353	0.971627660606961	0.516077170418006	0.801258664309584	0.723810898201973	278	tags=40%, list=25%, signal=30%	GRIA2/CD1C/ADAM29/LIFR/IL27RA/CD1E/CD40LG/TNFRSF13C
GOBP_CELLULAR_RESPONSE_TO_INORGANIC_SUBSTANCE	GOBP_CELLULAR_RESPONSE_TO_INORGANIC_SUBSTANCE	15	-0.322003374245453	-0.957489151466971	0.52	0.805837054511753	0.727946752043138	83	tags=47%, list=8%, signal=44%	SYT8/CRK/FSTL3/NEUROD2/PRKAA2/JUND/CYP1A1
GOBP_POLYSACCHARIDE_METABOLIC_PROCESS	GOBP_POLYSACCHARIDE_METABOLIC_PROCESS	10	-0.370939999151071	-0.946530190637575	0.520481927710843	0.805837054511753	0.727946752043138	118	tags=40%, list=11%, signal=36%	PPP1R3B/CHIA/SORBS1/B3GALT1
GOBP_INSULIN_SECRETION	GOBP_INSULIN_SECRETION	18	0.345821254129819	0.968227601233641	0.521809369951535	0.806717431957917	0.728742034288994	165	tags=22%, list=15%, signal=19%	ADCYAP1/CRH/CFTR/HIF1A
GOBP_IMMUNE_RESPONSE_REGULATING_SIGNALING_PATHWAY	GOBP_IMMUNE_RESPONSE_REGULATING_SIGNALING_PATHWAY	20	0.335340749554368	0.964614371328869	0.522508038585209	0.806717431957917	0.728742034288994	224	tags=30%, list=21%, signal=24%	CLEC4A/KLRC1/FCER1A/PTPN22/BTLA/MUC4
GOBP_PEPTIDYL_TYROSINE_MODIFICATION	GOBP_PEPTIDYL_TYROSINE_MODIFICATION	18	-0.306214799759559	-0.953717898158685	0.524804177545692	0.807446442328181	0.729400580242259	331	tags=56%, list=30%, signal=39%	PPP2R5B/IL11/VEGFA/SOCS1/INPP5F/SOCS3/PTK2B/STAT3/ICAM1/LILRA5
GOBP_CANONICAL_WNT_SIGNALING_PATHWAY	GOBP_CANONICAL_WNT_SIGNALING_PATHWAY	19	0.338530700611522	0.960689463378856	0.52520325203252	0.807446442328181	0.729400580242259	158	tags=26%, list=14%, signal=23%	CTNND2/AMER2/FZD10/FZD3/LRP4
GOBP_LEUKOCYTE_DIFFERENTIATION	GOBP_LEUKOCYTE_DIFFERENTIATION	36	0.289410062004933	0.95293439737004	0.525222551928783	0.807446442328181	0.729400580242259	89	tags=17%, list=8%, signal=16%	TNFSF11/KLRC1/CTSL/ANXA2/BMP4/IL10
GOBP_EPIDERMIS_DEVELOPMENT	GOBP_EPIDERMIS_DEVELOPMENT	21	0.332036073962851	0.962312235343419	0.526484751203852	0.807446442328181	0.729400580242259	182	tags=33%, list=17%, signal=28%	EXPH5/CTSL/BMP4/MCOLN3/FZD3/LRP4/FST
GOBP_ORGANELLE_LOCALIZATION	GOBP_ORGANELLE_LOCALIZATION	29	-0.266719761429187	-0.94634192509524	0.526627218934911	0.807446442328181	0.729400580242259	194	tags=34%, list=18%, signal=29%	AP3D1/LMAN1/KCNB1/TPGS1/FBF1/PIK3CD/KIF1A/LMNA/KIF1C/SUN2
GOBP_POSITIVE_REGULATION_OF_INTRACELLULAR_TRANSPORT	GOBP_POSITIVE_REGULATION_OF_INTRACELLULAR_TRANSPORT	15	-0.319515503177549	-0.950091373218998	0.53	0.810497237569061	0.732156492835646	282	tags=47%, list=26%, signal=35%	RAB21/MIEF1/YWHAZ/RDX/BAG3/KCNB1/ZC3H12A
GOBP_RESPIRATORY_SYSTEM_DEVELOPMENT	GOBP_RESPIRATORY_SYSTEM_DEVELOPMENT	19	0.337284539127814	0.957153080401168	0.530081300813008	0.810497237569061	0.732156492835646	360	tags=47%, list=33%, signal=32%	LIPA/BMP4/MME/LOX/EIF4EBP1/FGF18/GLI3/ASCL1/PKDCC
GOBP_REGENERATION	GOBP_REGENERATION	11	-0.35593847650327	-0.935429325521025	0.531088082901554	0.810916562444167	0.732535286760765	276	tags=45%, list=25%, signal=34%	ADM/INPP5F/ULK1/ADAM15/FZD9
GOBP_HOMEOSTASIS_OF_NUMBER_OF_CELLS	GOBP_HOMEOSTASIS_OF_NUMBER_OF_CELLS	16	-0.311512186351962	-0.946160486359353	0.5325	0.811952479338843	0.733471074380165	14	tags=38%, list=1%, signal=38%	NKX2-3/VEGFA/STAT3/PIK3CD/LGR4/HSPA1B
GOBP_NEGATIVE_REGULATION_OF_IMMUNE_SYSTEM_PROCESS	GOBP_NEGATIVE_REGULATION_OF_IMMUNE_SYSTEM_PROCESS	32	0.295940937098646	0.956633427166726	0.540298507462687	0.822551432684717	0.743045557980774	143	tags=19%, list=13%, signal=17%	ADCYAP1/KLRC1/BMP4/IL10/VSIG4/PTPN22
GOBP_RNA_SPLICING	GOBP_RNA_SPLICING	11	-0.35416273437623	-0.930762560420172	0.541450777202073	0.822551432684717	0.743045557980774	301	tags=55%, list=28%, signal=40%	SRSF1/CHERP/ESRP1/THOC6/POLR2D/TRA2A
GOBP_REGULATION_OF_LEUKOCYTE_DIFFERENTIATION	GOBP_REGULATION_OF_LEUKOCYTE_DIFFERENTIATION	16	-0.307854261816542	-0.935050219059605	0.5425	0.822551432684717	0.743045557980774	206	tags=44%, list=19%, signal=36%	TMEM64/PPARGC1B/AP3D1/MYC/LAG3/TOB2/ZC3H12A
GOBP_MAINTENANCE_OF_PROTEIN_LOCATION	GOBP_MAINTENANCE_OF_PROTEIN_LOCATION	13	-0.338807945936996	-0.951288135615044	0.542929292929293	0.822551432684717	0.743045557980774	159	tags=23%, list=15%, signal=20%	SCIN/VPS13C/SUN2
GOBP_PROTEIN_PHOSPHOPANTETHEINYLATION	GOBP_PROTEIN_PHOSPHOPANTETHEINYLATION	22	0.323120041763347	0.944783394416385	0.543859649122807	0.822551432684717	0.743045557980774	241	tags=27%, list=22%, signal=22%	GALNT14/LOXL1/DOHH/LOX/LIPT2/JOSD1
GOBP_MULTICELLULAR_ORGANISM_REPRODUCTION	GOBP_MULTICELLULAR_ORGANISM_REPRODUCTION	48	0.271929469351706	0.950554693972359	0.543909348441926	0.822551432684717	0.743045557980774	182	tags=23%, list=17%, signal=20%	ROBO2/MMP19/BMP4/BRINP1/CADM1/SYCP2/STRBP/ADAM29/CFTR/HAS2/FST
GOBP_CELLULAR_COMPONENT_MORPHOGENESIS	GOBP_CELLULAR_COMPONENT_MORPHOGENESIS	44	0.271286188695083	0.940756672713894	0.547383309759547	0.823525798525798	0.743925743925744	158	tags=14%, list=14%, signal=12%	CTNND2/ROBO2/MCF2/FZD3/EPHA7/LRP4
GOBP_VESICLE_ORGANIZATION	GOBP_VESICLE_ORGANIZATION	15	-0.316160756910886	-0.940115908943877	0.5475	0.823525798525798	0.743925743925744	194	tags=47%, list=18%, signal=39%	GBF1/RAB8A/AP3D1/LMAN1/HGS/EPS15/TYRP1
GOBP_NEGATIVE_REGULATION_OF_CELL_DIFFERENTIATION	GOBP_NEGATIVE_REGULATION_OF_CELL_DIFFERENTIATION	37	0.285365271130595	0.947193286464181	0.549107142857143	0.823525798525798	0.743925743925744	182	tags=24%, list=17%, signal=21%	ADCYAP1/MCF2/BMP4/BRINP1/RANBP3L/EPHA7/LRP4/EID2B/FST
GOBP_REGULATION_OF_SECRETION	GOBP_REGULATION_OF_SECRETION	37	0.285431070555334	0.947411689961983	0.549107142857143	0.823525798525798	0.743925743925744	79	tags=14%, list=7%, signal=13%	ADCYAP1/TNFSF11/GRP/EXPH5/CRH
GOBP_TUBE_MORPHOGENESIS	GOBP_TUBE_MORPHOGENESIS	58	0.264865743787426	0.953770368600108	0.549295774647887	0.823525798525798	0.743925743925744	183	tags=26%, list=17%, signal=23%	MMP19/ANGPTL4/TIPARP/ANXA2/BMP4/IL10/FZD3/NDNF/TNFRSF12A/LOX/EPHA7/TYMP/HIF1A/HAS2/SRPX2
GOBP_CELL_PART_MORPHOGENESIS	GOBP_CELL_PART_MORPHOGENESIS	41	0.281197564197108	0.956094899497828	0.549640287769784	0.823525798525798	0.743925743925744	158	tags=15%, list=14%, signal=13%	CTNND2/ROBO2/MCF2/FZD3/EPHA7/LRP4
GOBP_ENDOTHELIAL_CELL_MIGRATION	GOBP_ENDOTHELIAL_CELL_MIGRATION	16	-0.306078382894865	-0.929656316227338	0.55	0.823525798525798	0.743925743925744	13	tags=38%, list=1%, signal=38%	VEGFA/PTK2B/PIK3CD/BCAR1/PIK3R3/ZC3H12A
GOMF_LIPID_TRANSPORTER_ACTIVITY	GOMF_LIPID_TRANSPORTER_ACTIVITY	13	-0.334122553482141	-0.938132723215618	0.55050505050505	0.823525798525798	0.743925743925744	342	tags=62%, list=31%, signal=43%	OSBP2/OSBP/SLC7A11/ATP8B4/APOL3/APOC4/GLTP/OSBPL5
GOBP_REGULATION_OF_REACTIVE_OXYGEN_SPECIES_METABOLIC_PROCESS	GOBP_REGULATION_OF_REACTIVE_OXYGEN_SPECIES_METABOLIC_PROCESS	11	-0.352149438442403	-0.925471488558666	0.551813471502591	0.82423416105825	0.744565637812331	86	tags=27%, list=8%, signal=25%	PTK2B/ICAM1/ZC3H12A
GOCC_CELL_PROJECTION_MEMBRANE	GOCC_CELL_PROJECTION_MEMBRANE	19	-0.298881050366488	-0.943607345619243	0.55297157622739	0.82423416105825	0.744565637812331	233	tags=37%, list=21%, signal=29%	RAB35/ABCC2/KCNB1/CNGA2/FZD9/PDE4A/RIPOR2
GOCC_NEURON_SPINE	GOCC_NEURON_SPINE	10	0.391840112342784	0.943024160950619	0.55366269165247	0.82423416105825	0.744565637812331	147	tags=20%, list=13%, signal=17%	GRIA2/CTTNBP2
GOBP_POSITIVE_REGULATION_OF_PROTEIN_MODIFICATION_PROCESS	GOBP_POSITIVE_REGULATION_OF_PROTEIN_MODIFICATION_PROCESS	52	-0.237008648960762	-0.953628407365967	0.553956834532374	0.82423416105825	0.744565637812331	129	tags=31%, list=12%, signal=28%	SOCS3/PRKAA2/PTK2B/STAT3/DCUN1D2/GADD45B/RAP2A/DCUN1D3/NAB2/IRAK1/ICAM1/ADRA2C/LILRA5/PIK3R3/ZC3H12A/SAA1
GOBP_ORGANIC_HYDROXY_COMPOUND_BIOSYNTHETIC_PROCESS	GOBP_ORGANIC_HYDROXY_COMPOUND_BIOSYNTHETIC_PROCESS	13	-0.330356894771258	-0.927559693576269	0.563131313131313	0.833671175081603	0.753090492395305	342	tags=62%, list=31%, signal=43%	OSBP/SLC7A11/SCD/MFSD12/PRKAA2/PTK2B/HAND2/TYRP1
GOBP_CELLULAR_CARBOHYDRATE_METABOLIC_PROCESS	GOBP_CELLULAR_CARBOHYDRATE_METABOLIC_PROCESS	20	-0.290073954456603	-0.928525515822133	0.563157894736842	0.833671175081603	0.753090492395305	118	tags=25%, list=11%, signal=23%	PPP1R3B/SORBS1/B3GALT1/DGAT2/GPT
GOBP_NCRNA_PROCESSING	GOBP_NCRNA_PROCESSING	11	0.369142745390555	0.923347696181717	0.563311688311688	0.833671175081603	0.753090492395305	176	tags=27%, list=16%, signal=23%	RRS1/SRFBP1/EBNA1BP2
GOCC_PIGMENT_GRANULE	GOCC_PIGMENT_GRANULE	11	0.368875489774705	0.922679201784177	0.563311688311688	0.833671175081603	0.753090492395305	72	tags=18%, list=7%, signal=17%	CTSB/ANXA2
GOBP_REGULATION_OF_CELL_PROJECTION_ORGANIZATION	GOBP_REGULATION_OF_CELL_PROJECTION_ORGANIZATION	33	0.287310211286805	0.93573569468029	0.56437125748503	0.834124141569997	0.753499676214993	158	tags=18%, list=14%, signal=16%	ADCYAP1/ROBO2/MCF2/NDNF/EPHA7/LRP4
GOBP_RNA_PROCESSING	GOBP_RNA_PROCESSING	27	-0.266837116624396	-0.935498597155343	0.565459610027855	0.834618384401114	0.753946146703807	260	tags=37%, list=24%, signal=29%	CHERP/ESRP1/THOC6/STAT3/ZC3H11A/POLR2D/FTSJ1/TRA2A/ALKBH5/ZC3H12A
GOBP_REGULATION_OF_MITOCHONDRION_ORGANIZATION	GOBP_REGULATION_OF_MITOCHONDRION_ORGANIZATION	12	-0.342093601168344	-0.923027367314513	0.569920844327177	0.838147932440303	0.75713453698311	314	tags=50%, list=29%, signal=36%	ADCK1/MIEF1/TFRC/YWHAZ/FZD9/VPS13C
GOMF_GTPASE_ACTIVATOR_ACTIVITY	GOMF_GTPASE_ACTIVATOR_ACTIVITY	22	0.318565307989876	0.931465629254933	0.57097288676236	0.838147932440303	0.75713453698311	301	tags=32%, list=28%, signal=24%	TBC1D2/RGS3/RIN1/RANBP3L/OCRL/RASA4B/RASA4
GOBP_NEGATIVE_REGULATION_OF_LYMPHOCYTE_ACTIVATION	GOBP_NEGATIVE_REGULATION_OF_LYMPHOCYTE_ACTIVATION	17	-0.30340453005768	-0.935599613998681	0.571428571428571	0.838147932440303	0.75713453698311	7	tags=18%, list=1%, signal=18%	LAG3/RIPOR2/ZC3H12A
GOBP_REGULATION_OF_PEPTIDE_TRANSPORT	GOBP_REGULATION_OF_PEPTIDE_TRANSPORT	44	0.267046902047727	0.926055824063139	0.571428571428571	0.838147932440303	0.75713453698311	80	tags=14%, list=7%, signal=13%	ADCYAP1/TNFSF11/GRP/EXPH5/CRH/BMP4
GOBP_IN_UTERO_EMBRYONIC_DEVELOPMENT	GOBP_IN_UTERO_EMBRYONIC_DEVELOPMENT	19	-0.291439090711582	-0.92011208625917	0.573643410852713	0.838147932440303	0.75713453698311	287	tags=42%, list=26%, signal=32%	WNT7B/ADM/VEGFA/SOCS3/ZBED6/CMIP/NOG/HAND2
GOBP_REGULATION_OF_RESPONSE_TO_STRESS	GOBP_REGULATION_OF_RESPONSE_TO_STRESS	84	-0.218235281779795	-0.976578951425746	0.575396825396825	0.838147932440303	0.75713453698311	227	tags=29%, list=21%, signal=25%	VEGFA/RMI2/SOCS1/MNDA/INPP5F/SOCS3/TNFRSF1B/PTK2B/IL1R1/BAG3/MYC/GADD45B/LAG3/RAP2A/VPS13C/NUP210/MUC15/LMNA/HAND2/SELENON/LILRA5/ZC3H12A/HSPA1B/SAA1
GOMF_ORGANIC_ANION_TRANSMEMBRANE_TRANSPORTER_ACTIVITY	GOMF_ORGANIC_ANION_TRANSMEMBRANE_TRANSPORTER_ACTIVITY	13	-0.327940560558847	-0.920775230296963	0.575757575757576	0.838147932440303	0.75713453698311	202	tags=62%, list=18%, signal=51%	SFXN3/SLC26A10/SLC7A11/ABCC2/SLC66A1L/SLC6A9/SLC35B2/SLC25A10
GOBP_REGULATION_OF_ANION_TRANSPORT	GOBP_REGULATION_OF_ANION_TRANSPORT	52	0.263823771260315	0.939760486474864	0.577348066298343	0.838147932440303	0.75713453698311	80	tags=13%, list=7%, signal=13%	ADCYAP1/TNFSF11/GRP/EXPH5/ANXA2/CRH/BMP4
GOMF_GTPASE_ACTIVITY	GOMF_GTPASE_ACTIVITY	16	-0.301505812568196	-0.915767981986362	0.5775	0.838147932440303	0.75713453698311	304	tags=56%, list=28%, signal=41%	RAB9B/RAB8A/RAB21/EEFSEC/RAB35/ATL3/RAP2A/RRAD/GTPBP1
GOBP_POSITIVE_REGULATION_OF_PROTEIN_KINASE_ACTIVITY	GOBP_POSITIVE_REGULATION_OF_PROTEIN_KINASE_ACTIVITY	25	-0.269936850918347	-0.926536820188671	0.577656675749319	0.838147932440303	0.75713453698311	108	tags=20%, list=10%, signal=18%	NAB2/IRAK1/ADRA2C/LILRA5/SAA1
GOBP_REGULATION_OF_RESPONSE_TO_CYTOKINE_STIMULUS	GOBP_REGULATION_OF_RESPONSE_TO_CYTOKINE_STIMULUS	11	-0.34456330526991	-0.905534640183712	0.577720207253886	0.838147932440303	0.75713453698311	258	tags=45%, list=24%, signal=35%	SOCS1/SOCS3/IL1R1/IRAK1/HSPA1B
GOBP_REGULATION_OF_PROTEIN_STABILITY	GOBP_REGULATION_OF_PROTEIN_STABILITY	12	-0.34044989255594	-0.918592358802347	0.577836411609499	0.838147932440303	0.75713453698311	3	tags=33%, list=0%, signal=34%	RAB21/CRTAP/BAG3/HSPA1B
GOBP_NEGATIVE_REGULATION_OF_LOCOMOTION	GOBP_NEGATIVE_REGULATION_OF_LOCOMOTION	22	-0.278228503504037	-0.916973079566336	0.578666666666667	0.838147932440303	0.75713453698311	203	tags=23%, list=19%, signal=19%	CCL28/ADAM15/RAP2A/NOG/RIPOR2
GOBP_NEGATIVE_REGULATION_OF_LEUKOCYTE_CELL_CELL_ADHESION	GOBP_NEGATIVE_REGULATION_OF_LEUKOCYTE_CELL_CELL_ADHESION	17	-0.301598925076706	-0.930031723094376	0.579081632653061	0.838147932440303	0.75713453698311	7	tags=24%, list=1%, signal=24%	CCL28/LAG3/RIPOR2/ZC3H12A
GOBP_DENDRITE_DEVELOPMENT	GOBP_DENDRITE_DEVELOPMENT	13	0.354752832792951	0.921668150179158	0.579207920792079	0.838147932440303	0.75713453698311	2	tags=8%, list=0%, signal=8%	CTNND2
GOMF_TRANSCRIPTION_COACTIVATOR_ACTIVITY	GOMF_TRANSCRIPTION_COACTIVATOR_ACTIVITY	13	0.354377877124533	0.920693993906495	0.580858085808581	0.839438513041905	0.758300373118252	69	tags=15%, list=6%, signal=15%	PMF1/TOX3
GOBP_DEFENSE_RESPONSE_TO_VIRUS	GOBP_DEFENSE_RESPONSE_TO_VIRUS	10	-0.355346154689163	-0.906739268641883	0.585542168674699	0.84329310265706	0.761782387224083	149	tags=30%, list=14%, signal=26%	SLFN13/ZC3HAV1/ZC3H12A
GOBP_CELLULAR_RESPONSE_TO_OXYGEN_LEVELS	GOBP_CELLULAR_RESPONSE_TO_OXYGEN_LEVELS	14	-0.315676246870744	-0.913619287965976	0.586294416243655	0.84329310265706	0.761782387224083	175	tags=29%, list=16%, signal=24%	MYC/IRAK1/ICAM1/LMNA
GOBP_ENDOTHELIUM_DEVELOPMENT	GOBP_ENDOTHELIUM_DEVELOPMENT	14	-0.314654665068391	-0.910662661206387	0.586294416243655	0.84329310265706	0.761782387224083	86	tags=43%, list=8%, signal=40%	WNT7B/VEGFA/RDX/ICAM1/SCUBE1/HOXA13
GOBP_POSITIVE_REGULATION_OF_TRANSCRIPTION_BY_RNA_POLYMERASE_II	GOBP_POSITIVE_REGULATION_OF_TRANSCRIPTION_BY_RNA_POLYMERASE_II	63	-0.224598516094693	-0.942058880291907	0.586572438162544	0.84329310265706	0.761782387224083	232	tags=37%, list=21%, signal=31%	NEUROD2/NKX2-3/UBP1/CYTL1/VEGFA/NR5A2/ZNF395/CSRNP1/STAT3/PPARGC1B/AP3D1/MYC/RXRB/SKI/ATF3/MEPCE/TAF6L/JUND/NOG/HOXA13/KLF14/HAND2/ZC3H12A
GOBP_TELENCEPHALON_DEVELOPMENT	GOBP_TELENCEPHALON_DEVELOPMENT	16	0.333373961085617	0.905775439386128	0.588039867109635	0.844306268340292	0.762697622710291	165	tags=19%, list=15%, signal=16%	ROBO2/BMP4/HIF1A
GOBP_REGULATION_OF_JNK_CASCADE	GOBP_REGULATION_OF_JNK_CASCADE	10	0.382485960114962	0.920511939056579	0.589437819420784	0.845137420718816	0.763448437867042	143	tags=20%, list=13%, signal=18%	TNFSF11/PTPN22
GOMF_UBIQUITIN_LIKE_PROTEIN_TRANSFERASE_ACTIVITY	GOMF_UBIQUITIN_LIKE_PROTEIN_TRANSFERASE_ACTIVITY	10	-0.354299910859339	-0.904069560942624	0.590361445783133	0.845137420718816	0.763448437867042	249	tags=100%, list=23%, signal=78%	RNF19A/UBE2E2/RNF43/FBXL21P/NCCRP1/TNFAIP1/UBE2O/ATG16L1/PDZRN3
GOBP_TUMOR_NECROSIS_FACTOR_MEDIATED_SIGNALING_PATHWAY	GOBP_TUMOR_NECROSIS_FACTOR_MEDIATED_SIGNALING_PATHWAY	11	0.358016882804918	0.895518246152535	0.590909090909091	0.845137420718816	0.763448437867042	128	tags=27%, list=12%, signal=24%	TNFSF11/TNFRSF6B/TNFRSF12A
GOBP_EPITHELIAL_CELL_DIFFERENTIATION	GOBP_EPITHELIAL_CELL_DIFFERENTIATION	44	-0.243334249559715	-0.93681108005967	0.593220338983051	0.846870257379131	0.765013782636975	86	tags=14%, list=8%, signal=13%	ICAM1/SCUBE1/HOXA13/TGFB1I1/CYP1A1/RIPOR2
GOBP_RESPONSE_TO_INORGANIC_SUBSTANCE	GOBP_RESPONSE_TO_INORGANIC_SUBSTANCE	29	-0.256917851246216	-0.911564004994912	0.594674556213018	0.846870257379131	0.765013782636975	86	tags=24%, list=8%, signal=23%	PRKAA2/PTK2B/ABCC2/ICAM1/JUND/CYP1A1/ZC3H12A
GOCC_CENTROSOME	GOCC_CENTROSOME	29	-0.256976745321592	-0.91177296563723	0.594674556213018	0.846870257379131	0.765013782636975	174	tags=21%, list=16%, signal=18%	TPGS1/FBF1/SKI/SORBS1/RAB11FIP3/HSPA1B
GOBP_ALPHA_BETA_T_CELL_DIFFERENTIATION	GOBP_ALPHA_BETA_T_CELL_DIFFERENTIATION	10	-0.350059336109155	-0.893248856688863	0.595180722891566	0.846870257379131	0.765013782636975	293	tags=50%, list=27%, signal=37%	NKX2-3/SOCS1/STAT3/AP3D1/ZC3H12A
GOBP_CHONDROCYTE_DIFFERENTIATION	GOBP_CHONDROCYTE_DIFFERENTIATION	10	0.379834138409313	0.914129917767312	0.596252129471891	0.847305657670582	0.765407098166741	361	tags=60%, list=33%, signal=41%	BMP4/COL2A1/FGF18/GLI3/PKDCC/SNX19
GOBP_MONOCARBOXYLIC_ACID_BIOSYNTHETIC_PROCESS	GOBP_MONOCARBOXYLIC_ACID_BIOSYNTHETIC_PROCESS	13	-0.316160891320267	-0.887700859632071	0.598484848484849	0.848275862068965	0.766283524904214	50	tags=46%, list=5%, signal=45%	PTGS2/OSBP/SCD/PRKAA2/ELOVL7/CYP1A1
GOBP_MORPHOGENESIS_OF_EMBRYONIC_EPITHELIUM	GOBP_MORPHOGENESIS_OF_EMBRYONIC_EPITHELIUM	11	0.354278148753567	0.886166439795623	0.599025974025974	0.848275862068965	0.766283524904214	165	tags=36%, list=15%, signal=31%	BMP4/PCDH8/FZD3/HIF1A
GOBP_REGULATION_OF_INFLAMMATORY_RESPONSE	GOBP_REGULATION_OF_INFLAMMATORY_RESPONSE	22	0.311208788850215	0.909955613701801	0.599681020733652	0.848275862068965	0.766283524904214	89	tags=14%, list=8%, signal=13%	ADCYAP1/TNFSF11/IL10
GOBP_RESPONSE_TO_DRUG	GOBP_RESPONSE_TO_DRUG	20	-0.282763477482308	-0.905124709582293	0.6	0.848275862068965	0.766283524904214	221	tags=40%, list=20%, signal=33%	PRKAA2/PTK2B/ABCC2/MYC/RAP2A/ICAM1/PDE4A/CYP1A1
GOBP_CELL_ACTIVATION_INVOLVED_IN_IMMUNE_RESPONSE	GOBP_CELL_ACTIVATION_INVOLVED_IN_IMMUNE_RESPONSE	43	-0.241837135361763	-0.926035004936112	0.603333333333333	0.851900510204082	0.769557823129252	32	tags=42%, list=3%, signal=42%	IFNB1/ATP8B4/ATAD3B/GBF1/RAB9B/NKX2-3/TFRC/MNDA/TNFRSF1B/PTK2B/LYZ/STAT3/PIK3CD/ICAM1/PDAP1/METTL7A/ZC3H12A/HSPA1B
GOMF_ENZYME_BINDING	GOMF_ENZYME_BINDING	97	-0.211214437875542	-0.963832655932099	0.606060606060606	0.854661262304574	0.77205172746574	239	tags=26%, list=22%, signal=22%	YWHAZ/ATG16L1/RDX/TNFRSF1B/PTK2B/STAT3/IL1R1/ULK1/DCUN1D2/HGS/OXSR1/SKI/BCAR1/S100A1/DCUN1D3/PPP1R3B/CHIA/CRY2/JUND/RAB11FIP3/RBBP4/SMG5/CYP1A1/STRN3/HSPA1B
GOBP_STRIATED_MUSCLE_CONTRACTION	GOBP_STRIATED_MUSCLE_CONTRACTION	10	-0.345278158053891	-0.881048691199893	0.607228915662651	0.854709339263024	0.772095157419173	39	tags=30%, list=4%, signal=29%	CACNA1C/SYNM/ZC3H12A
GOBP_REGULATION_OF_PROTEIN_PHOSPHORYLATION	GOBP_REGULATION_OF_PROTEIN_PHOSPHORYLATION	60	-0.223256617768067	-0.931226043315291	0.607638888888889	0.854709339263024	0.772095157419173	272	tags=37%, list=25%, signal=29%	TFRC/VEGFA/PKIB/DUSP21/SOCS1/INPP5F/SOCS3/PTK2B/STAT3/HGS/GADD45B/PTPRQ/RAP2A/NAB2/IRAK1/ICAM1/NOG/ADRA2C/LILRA5/PIK3R3/ZC3H12A/SAA1
GOMF_SH3_DOMAIN_BINDING	GOMF_SH3_DOMAIN_BINDING	11	-0.335953251234024	-0.882906861589469	0.60880829015544	0.855267483758975	0.772599352989138	156	tags=36%, list=14%, signal=31%	BCAR1/ADAM15/EPS15/ARHGAP27
GOBP_NEGATIVE_REGULATION_OF_TRANSCRIPTION_BY_RNA_POLYMERASE_II	GOBP_NEGATIVE_REGULATION_OF_TRANSCRIPTION_BY_RNA_POLYMERASE_II	43	-0.240579120745605	-0.92121785570243	0.613333333333333	0.855291677469536	0.772621208192896	213	tags=35%, list=20%, signal=29%	CC2D1B/VEGFA/FOXK1/STAT3/BAG3/ZBED6/MYC/ATN1/SKI/ATF3/MEPCE/MSX2/CRY2/BACH2/NOG
GOBP_ALPHA_BETA_T_CELL_ACTIVATION	GOBP_ALPHA_BETA_T_CELL_ACTIVATION	13	0.341237053671101	0.886553382966753	0.613861386138614	0.855291677469536	0.772621208192896	143	tags=23%, list=13%, signal=20%	CLEC4A/CTSL/PTPN22
GOBP_ANATOMICAL_STRUCTURE_MATURATION	GOBP_ANATOMICAL_STRUCTURE_MATURATION	13	0.341261482614845	0.886616850759847	0.613861386138614	0.855291677469536	0.772621208192896	348	tags=46%, list=32%, signal=32%	CFTR/HIF1A/RHEX/FERMT1/ASCL1/ACTL6B
GOBP_REGULATION_OF_PROTEIN_LOCALIZATION_TO_NUCLEUS	GOBP_REGULATION_OF_PROTEIN_LOCALIZATION_TO_NUCLEUS	11	-0.334121157929515	-0.878092001951462	0.613989637305699	0.855291677469536	0.772621208192896	198	tags=36%, list=18%, signal=30%	TFRC/BAG3/MEPCE/ZC3H12A
GOBP_REGULATION_OF_BLOOD_CIRCULATION	GOBP_REGULATION_OF_BLOOD_CIRCULATION	23	-0.269284858529822	-0.899471353388563	0.614973262032086	0.855291677469536	0.772621208192896	173	tags=26%, list=16%, signal=22%	CACNG7/CACNA1C/S100A1/ICAM1/ADRA2C/ZC3H12A
GOCC_RIBONUCLEOPROTEIN_COMPLEX	GOCC_RIBONUCLEOPROTEIN_COMPLEX	23	-0.269197125588195	-0.899178305839686	0.614973262032086	0.855291677469536	0.772621208192896	153	tags=22%, list=14%, signal=19%	TRA2A/MEPCE/MRPL49/SMG5/HSPA1B
GOBP_NEURON_DEVELOPMENT	GOBP_NEURON_DEVELOPMENT	62	0.252606392142499	0.919852125545192	0.615598885793872	0.855291677469536	0.772621208192896	158	tags=13%, list=14%, signal=12%	ADCYAP1/CTNND2/ROBO2/MCF2/FZD3/NDNF/EPHA7/LRP4
GOBP_SULFUR_COMPOUND_METABOLIC_PROCESS	GOBP_SULFUR_COMPOUND_METABOLIC_PROCESS	22	-0.271775000138415	-0.895703911308456	0.616	0.855291677469536	0.772621208192896	126	tags=50%, list=12%, signal=45%	SLC7A11/SCD/CHST15/GSTA1/CHSY1/ABCC2/SLC35B2/SLC25A10/ACAN/DGAT2/ELOVL7
GOMF_TUBULIN_BINDING	GOMF_TUBULIN_BINDING	13	-0.312794101447101	-0.878247754119465	0.616161616161616	0.855291677469536	0.772621208192896	174	tags=31%, list=16%, signal=26%	TPGS1/KIF1A/KIF1C/SUN2
GOCC_ENDOSOME	GOCC_ENDOSOME	54	0.255644094775861	0.915179367647037	0.616551724137931	0.855291677469536	0.772621208192896	152	tags=22%, list=14%, signal=20%	CTSB/CD1C/EXPH5/CTSL/NSG1/ANXA2/MCOLN3/MME/KCNK1/CFTR/STEAP4/SLC9A7
GOBP_DIVALENT_INORGANIC_CATION_HOMEOSTASIS	GOBP_DIVALENT_INORGANIC_CATION_HOMEOSTASIS	34	0.274693371716686	0.902202003972967	0.617994100294985	0.856219610796682	0.773459449680833	15	tags=9%, list=1%, signal=9%	ADCYAP1/CALCR/TNFSF11
GOBP_MUSCLE_CONTRACTION	GOBP_MUSCLE_CONTRACTION	18	-0.291124363871866	-0.906718148935559	0.618798955613577	0.856263054830287	0.773498694516971	155	tags=28%, list=14%, signal=24%	CACNA1C/SORBS1/SYNM/ADRA2C/ZC3H12A
GOBP_NEGATIVE_REGULATION_OF_PROTEIN_METABOLIC_PROCESS	GOBP_NEGATIVE_REGULATION_OF_PROTEIN_METABOLIC_PROCESS	47	-0.235794716664688	-0.922899375320082	0.61986301369863	0.856664614437433	0.773861440322884	277	tags=38%, list=25%, signal=30%	CRTAP/VEGFA/PKIB/DUSP21/SOCS1/UBE2O/INPP5F/SOCS3/PRKAA2/STAT3/SKI/PTPRQ/DCUN1D3/CRY2/NAIP/NOG/ZC3H12A/HSPA1B
GOBP_GLYCEROPHOSPHOLIPID_METABOLIC_PROCESS	GOBP_GLYCEROPHOSPHOLIPID_METABOLIC_PROCESS	22	-0.270497480962405	-0.891493520646543	0.624	0.857454545454545	0.774575018477457	90	tags=36%, list=8%, signal=34%	SOCS1/INPP5F/SOCS3/PIK3CD/PLA1A/OSBPL5/GPD1/PIK3R3
GOMF_ENZYME_ACTIVATOR_ACTIVITY	GOMF_ENZYME_ACTIVATOR_ACTIVITY	30	0.283306844807547	0.903081450194924	0.624434389140271	0.857454545454545	0.774575018477457	301	tags=30%, list=28%, signal=22%	TBC1D2/RGS3/MMP16/RIN1/RANBP3L/FXYD2/OCRL/RASA4B/RASA4
GOBP_REGULATION_OF_TRANSPORT	GOBP_REGULATION_OF_TRANSPORT	92	0.237370379325148	0.923154189325816	0.625487646293888	0.857454545454545	0.774575018477457	80	tags=12%, list=7%, signal=12%	ADCYAP1/CALCR/TNFSF11/BEST3/GRIA2/GRP/EXPH5/SCN11A/ANXA2/CRH/BMP4
GOBP_POSITIVE_REGULATION_OF_PROTEIN_SERINE_THREONINE_KINASE_ACTIVITY	GOBP_POSITIVE_REGULATION_OF_PROTEIN_SERINE_THREONINE_KINASE_ACTIVITY	13	-0.308925902696806	-0.867386817646503	0.626262626262626	0.857454545454545	0.774575018477457	87	tags=38%, list=8%, signal=36%	VEGFA/PTK2B/GADD45B/IRAK1/SAA1
GOBP_MICROTUBULE_CYTOSKELETON_ORGANIZATION	GOBP_MICROTUBULE_CYTOSKELETON_ORGANIZATION	32	-0.247372058108257	-0.903200426334057	0.626506024096386	0.857454545454545	0.774575018477457	69	tags=9%, list=6%, signal=9%	LMNA/SUN2/HSPA1B
GOBP_NEGATIVE_REGULATION_OF_SUPRAMOLECULAR_FIBER_ORGANIZATION	GOBP_NEGATIVE_REGULATION_OF_SUPRAMOLECULAR_FIBER_ORGANIZATION	11	-0.332314139701607	-0.873343041235717	0.626943005181347	0.857454545454545	0.774575018477457	224	tags=36%, list=21%, signal=29%	ARAP1/RDX/SCIN/KANK3
GOMF_NUCLEOSIDE_TRIPHOSPHATASE_REGULATOR_ACTIVITY	GOMF_NUCLEOSIDE_TRIPHOSPHATASE_REGULATOR_ACTIVITY	31	0.277426015640479	0.895861076220291	0.62852897473997	0.857454545454545	0.774575018477457	190	tags=19%, list=17%, signal=16%	TBC1D2/MCF2/RGS3/RIN1/RANBP3L/FXYD2
GOMF_CHANNEL_REGULATOR_ACTIVITY	GOMF_CHANNEL_REGULATOR_ACTIVITY	10	0.368487026691423	0.886821328957969	0.628620102214651	0.857454545454545	0.774575018477457	190	tags=50%, list=17%, signal=42%	LYNX1/CFTR/SCN3B/DPP6/FXYD2
GOMF_ION_CHANNEL_REGULATOR_ACTIVITY	GOMF_ION_CHANNEL_REGULATOR_ACTIVITY	10	0.368487026691423	0.886821328957969	0.628620102214651	0.857454545454545	0.774575018477457	190	tags=50%, list=17%, signal=42%	LYNX1/CFTR/SCN3B/DPP6/FXYD2
GOBP_MUSCLE_CELL_DEVELOPMENT	GOBP_MUSCLE_CELL_DEVELOPMENT	10	-0.339250724625539	-0.865668447157594	0.631325301204819	0.857454545454545	0.774575018477457	36	tags=60%, list=3%, signal=59%	CSRP1/ADM/VEGFA/SKI/SELENON/RIPOR2
GOBP_NEGATIVE_REGULATION_OF_CELL_ACTIVATION	GOBP_NEGATIVE_REGULATION_OF_CELL_ACTIVATION	19	-0.282184541018342	-0.890894238355358	0.633074935400517	0.857454545454545	0.774575018477457	7	tags=16%, list=1%, signal=16%	LAG3/RIPOR2/ZC3H12A
GOCC_SARCOLEMMA	GOCC_SARCOLEMMA	12	-0.3291894665073	-0.888209792817426	0.633245382585752	0.857454545454545	0.774575018477457	224	tags=42%, list=21%, signal=33%	RDX/KCNB1/CACNG7/CACNA1C/SYNM
GOBP_REGULATION_OF_PROTEIN_CATABOLIC_PROCESS	GOBP_REGULATION_OF_PROTEIN_CATABOLIC_PROCESS	18	0.320137706603472	0.896319008815924	0.633279483037157	0.857454545454545	0.774575018477457	89	tags=17%, list=8%, signal=16%	TIPARP/ANXA2/IL10
GOCC_ENDOPLASMIC_RETICULUM	GOCC_ENDOPLASMIC_RETICULUM	113	-0.201294314955042	-0.943802701664916	0.633663366336634	0.857454545454545	0.774575018477457	146	tags=16%, list=13%, signal=15%	S100A1/ATL3/POFUT1/FZD9/SLC35B2/MPDU1/NUP210/DGAT2/EIF5A/OSBPL5/KIF1C/ELOVL7/PLPP2/SELENON/CYP1A1/METTL7A/ZC3H12A/HSPA1B
GOBP_CELL_SUBSTRATE_JUNCTION_ORGANIZATION	GOBP_CELL_SUBSTRATE_JUNCTION_ORGANIZATION	10	-0.3390017854323	-0.865033227276824	0.633734939759036	0.857454545454545	0.774575018477457	267	tags=40%, list=24%, signal=30%	VEGFA/PTK2B/SORBS1/LAMC2
GOBP_REGULATION_OF_PHOSPHATASE_ACTIVITY	GOBP_REGULATION_OF_PHOSPHATASE_ACTIVITY	10	-0.337766209656001	-0.861880399925327	0.633734939759036	0.857454545454545	0.774575018477457	204	tags=60%, list=19%, signal=49%	NUAK1/PHACTR1/PPP2R5B/PPARGC1B/PPP1R3B/CRY2
GOBP_AMEBOIDAL_TYPE_CELL_MIGRATION	GOBP_AMEBOIDAL_TYPE_CELL_MIGRATION	28	-0.254230420990685	-0.898963943637754	0.633802816901408	0.857454545454545	0.774575018477457	48	tags=18%, list=4%, signal=18%	PIK3CD/BCAR1/HAND2/PIK3R3/ZC3H12A
GOBP_ADAPTIVE_THERMOGENESIS	GOBP_ADAPTIVE_THERMOGENESIS	10	0.36672786148671	0.882587624345061	0.635434412265758	0.857454545454545	0.774575018477457	1	tags=10%, list=0%, signal=10%	ADCYAP1
GOBP_NEGATIVE_REGULATION_OF_KINASE_ACTIVITY	GOBP_NEGATIVE_REGULATION_OF_KINASE_ACTIVITY	13	0.335273587834686	0.871059957634999	0.636963696369637	0.857454545454545	0.774575018477457	143	tags=23%, list=13%, signal=20%	BMP4/RGS3/PTPN22
GOCC_CILIARY_PLASM	GOCC_CILIARY_PLASM	13	0.335299276619412	0.871126698567026	0.636963696369637	0.857454545454545	0.774575018477457	428	tags=54%, list=39%, signal=33%	ARMC4/TUBB4A/GLI3/DNAH10/DNAH17/CFAP74/NME8
GOBP_NEGATIVE_REGULATION_OF_WNT_SIGNALING_PATHWAY	GOBP_NEGATIVE_REGULATION_OF_WNT_SIGNALING_PATHWAY	10	0.364536113055951	0.877312840932578	0.637137989778535	0.857454545454545	0.774575018477457	314	tags=50%, list=29%, signal=36%	AMER2/LRP4/UBAC2/FERMT1/GLI3
GOBP_NUCLEOSIDE_DIPHOSPHATE_METABOLIC_PROCESS	GOBP_NUCLEOSIDE_DIPHOSPHATE_METABOLIC_PROCESS	15	0.325733291765533	0.875533927107456	0.637873754152824	0.857454545454545	0.774575018477457	286	tags=47%, list=26%, signal=35%	AK5/TPI1/HIF1A/PRXL2C/ENTPD8/AK4/AK9
GOBP_OUTFLOW_TRACT_MORPHOGENESIS	GOBP_OUTFLOW_TRACT_MORPHOGENESIS	10	0.36382202514768	0.875594277341636	0.638841567291312	0.857454545454545	0.774575018477457	236	tags=40%, list=22%, signal=32%	ROBO2/BMP4/HIF1A/ELN
GOBP_REGULATION_OF_CATION_TRANSMEMBRANE_TRANSPORT	GOBP_REGULATION_OF_CATION_TRANSMEMBRANE_TRANSPORT	19	0.312538895560645	0.886929378395516	0.639024390243902	0.857454545454545	0.774575018477457	190	tags=32%, list=17%, signal=27%	CALCR/GRIA2/CRH/SCN3B/DPP6/FXYD2
GOMF_PHOSPHORIC_ESTER_HYDROLASE_ACTIVITY	GOMF_PHOSPHORIC_ESTER_HYDROLASE_ACTIVITY	22	-0.267850136563607	-0.882768521175009	0.64	0.85772397094431	0.774818401937046	143	tags=27%, list=13%, signal=24%	DUSP21/INPP5F/PTPRQ/PPP1R3B/PDE4A/PLPP2
GOBP_REGULATION_OF_DNA_METABOLIC_PROCESS	GOBP_REGULATION_OF_DNA_METABOLIC_PROCESS	17	-0.286934915755511	-0.884812749409391	0.642857142857143	0.860511314562101	0.777336327517706	272	tags=35%, list=25%, signal=27%	TFRC/PKIB/RMI2/PTK2B/MYC/SMG5
GOBP_HUMORAL_IMMUNE_RESPONSE	GOBP_HUMORAL_IMMUNE_RESPONSE	14	-0.30319527812074	-0.877497299392114	0.647208121827411	0.864140161933909	0.780614419091156	92	tags=36%, list=8%, signal=33%	IFNB1/MS4A1/LYZ/CXCL3/CXCL2
GOCC_GOLGI_APPARATUS	GOCC_GOLGI_APPARATUS	97	0.233478780990434	0.915622485331906	0.647211413748379	0.864140161933909	0.780614419091156	224	tags=20%, list=21%, signal=17%	JAKMIP2/GALNT14/NDST3/ADAM19/PMF1/MPHOSPH9/CTSL/NSG1/MME/RAB39B/MMP16/STEAP4/SLC9A7/CHST9/SCRG1/GOLGA8S/TMED9/CD1E/MUC4
GOBP_POSITIVE_REGULATION_OF_ESTABLISHMENT_OF_PROTEIN_LOCALIZATION	GOBP_POSITIVE_REGULATION_OF_ESTABLISHMENT_OF_PROTEIN_LOCALIZATION	20	0.308312768056101	0.886867842116761	0.647909967845659	0.864140161933909	0.780614419091156	217	tags=30%, list=20%, signal=24%	EXPH5/CRH/CFTR/HIF1A/TFDP2/NMU
GOBP_CALCIUM_MEDIATED_SIGNALING	GOBP_CALCIUM_MEDIATED_SIGNALING	10	0.357334588698076	0.859981252738234	0.649063032367973	0.864260619610348	0.780723233613684	15	tags=10%, list=1%, signal=10%	TNFSF11
GOBP_REGULATION_OF_BLOOD_PRESSURE	GOBP_REGULATION_OF_BLOOD_PRESSURE	11	0.340924755739976	0.852765201848326	0.650974025974026	0.864260619610348	0.780723233613684	217	tags=36%, list=20%, signal=29%	CRH/MME/KLK1/NMU
GOBP_POSITIVE_REGULATION_OF_TRANSFERASE_ACTIVITY	GOBP_POSITIVE_REGULATION_OF_TRANSFERASE_ACTIVITY	34	-0.245866893574949	-0.904367900529779	0.651234567901235	0.864260619610348	0.780723233613684	267	tags=38%, list=24%, signal=30%	VEGFA/PKIB/SOCS1/PTK2B/DCUN1D2/MYC/GADD45B/DCUN1D3/NAB2/IRAK1/ADRA2C/LILRA5/SAA1
GOBP_POST_EMBRYONIC_DEVELOPMENT	GOBP_POST_EMBRYONIC_DEVELOPMENT	11	0.340349154794135	0.851325434132723	0.652597402597403	0.864260619610348	0.780723233613684	80	tags=18%, list=7%, signal=17%	TIPARP/BMP4
GOBP_NEGATIVE_REGULATION_OF_TRANSFERASE_ACTIVITY	GOBP_NEGATIVE_REGULATION_OF_TRANSFERASE_ACTIVITY	14	0.326706986796677	0.865599162234957	0.652960526315789	0.864260619610348	0.780723233613684	143	tags=21%, list=13%, signal=19%	BMP4/RGS3/PTPN22
GOMF_LIPID_BINDING	GOMF_LIPID_BINDING	41	0.260200605650936	0.884703509503815	0.653237410071942	0.864260619610348	0.780723233613684	301	tags=29%, list=28%, signal=22%	CD1C/AMER2/ANXA2/MCOLN3/MME/PLA2G4F/CD1E/CRABP1/TWF1/ESRRA/RASA4B/RASA4
GOBP_LEUKOCYTE_MEDIATED_IMMUNITY	GOBP_LEUKOCYTE_MEDIATED_IMMUNITY	44	0.25323310845582	0.878152838070419	0.653465346534653	0.864260619610348	0.780723233613684	105	tags=16%, list=10%, signal=15%	CTSB/KLRC1/CD1C/ANXA2/IL10/MME/CADM1
GOMF_HYDROLASE_ACTIVITY_ACTING_ON_ACID_ANHYDRIDES	GOMF_HYDROLASE_ACTIVITY_ACTING_ON_ACID_ANHYDRIDES	49	-0.228066685052503	-0.905099226132126	0.655290102389078	0.864874117770989	0.781277432494118	319	tags=47%, list=29%, signal=35%	ATP8B4/ATAD3B/ATAD3A/ABCC8/ASMTL/ATAD3C/RAB9B/RAB8A/RAB21/EEFSEC/PRUNE2/RAB35/ATP4A/ABCC2/ATL3/RAP2A/KIF1A/ENTPD4/RBBP4/KIF1C/RRAD/GTPBP1/HSPA1B
GOBP_NEGATIVE_REGULATION_OF_CELL_CELL_ADHESION	GOBP_NEGATIVE_REGULATION_OF_CELL_CELL_ADHESION	19	-0.278886597649334	-0.880482191206114	0.656330749354005	0.864874117770989	0.781277432494118	7	tags=37%, list=1%, signal=37%	VEGFA/SOCS1/RDX/CCL28/LAG3/RIPOR2/ZC3H12A
GOBP_CELL_MORPHOGENESIS_INVOLVED_IN_NEURON_DIFFERENTIATION	GOBP_CELL_MORPHOGENESIS_INVOLVED_IN_NEURON_DIFFERENTIATION	38	0.264684144205625	0.883056315613133	0.656848306332842	0.864874117770989	0.781277432494118	158	tags=16%, list=14%, signal=14%	CTNND2/ROBO2/MCF2/FZD3/EPHA7/LRP4
GOMF_KINASE_BINDING	GOMF_KINASE_BINDING	40	0.260662226972524	0.884499757515144	0.658045977011494	0.864874117770989	0.781277432494118	308	tags=30%, list=28%, signal=22%	JAKMIP2/SHC4/PTPN22/LRP4/HIF1A/CEP152/KCNA5/DOK2/ANK2/NOX4/KIZ/TNIP2
GOBP_VESICLE_LOCALIZATION	GOBP_VESICLE_LOCALIZATION	12	-0.320076606914539	-0.863621730457051	0.659630606860158	0.864874117770989	0.781277432494118	194	tags=42%, list=18%, signal=35%	AP3D1/LMAN1/TPGS1/KIF1A/KIF1C
GOBP_NEGATIVE_REGULATION_OF_CELL_ADHESION	GOBP_NEGATIVE_REGULATION_OF_CELL_ADHESION	24	-0.263549801603174	-0.890804857659056	0.661064425770308	0.864874117770989	0.781277432494118	267	tags=33%, list=24%, signal=26%	VEGFA/SOCS1/RDX/CCL28/ADAM15/LAG3/RIPOR2/ZC3H12A
GOBP_REGULATION_OF_T_CELL_ACTIVATION	GOBP_REGULATION_OF_T_CELL_ACTIVATION	26	0.286198412518829	0.872082757323208	0.663551401869159	0.864874117770989	0.781277432494118	278	tags=38%, list=25%, signal=29%	TNFSF11/BMP4/IL10/VSIG4/PTPN22/BTLA/IL27RA/FGL1/CD40LG/TNFRSF13C
GOBP_ANION_TRANSMEMBRANE_TRANSPORT	GOBP_ANION_TRANSMEMBRANE_TRANSPORT	29	0.277659591675562	0.882111062913053	0.66566265060241	0.864874117770989	0.781277432494118	208	tags=24%, list=19%, signal=20%	BEST3/GLRB/GABRR2/CFTR/SLC9A7/SLC38A7/SLC20A2
GOBP_ENDOCYTOSIS	GOBP_ENDOCYTOSIS	29	0.277604408578551	0.881935748888906	0.667168674698795	0.864874117770989	0.781277432494118	158	tags=21%, list=14%, signal=18%	PRSS12/CTSL/ANXA2/RIN1/MEGF10/LRP4
GOBP_RESPONSE_TO_CARBOHYDRATE	GOBP_RESPONSE_TO_CARBOHYDRATE	14	-0.29978279744788	-0.867621015720343	0.66751269035533	0.864874117770989	0.781277432494118	221	tags=43%, list=20%, signal=35%	PRKAA2/PTK2B/ZBED6/KCNB1/PIM3/ICAM1
GOBP_RESPONSE_TO_MONOSACCHARIDE	GOBP_RESPONSE_TO_MONOSACCHARIDE	14	-0.29978279744788	-0.867621015720343	0.66751269035533	0.864874117770989	0.781277432494118	221	tags=43%, list=20%, signal=35%	PRKAA2/PTK2B/ZBED6/KCNB1/PIM3/ICAM1
GOBP_POST_TRANSLATIONAL_PROTEIN_MODIFICATION	GOBP_POST_TRANSLATIONAL_PROTEIN_MODIFICATION	21	0.296351984405276	0.858892038921669	0.667736757624398	0.864874117770989	0.781277432494118	165	tags=19%, list=15%, signal=16%	LAMC1/BMP4/ASB3/HIF1A
GOBP_REGULATION_OF_ANATOMICAL_STRUCTURE_MORPHOGENESIS	GOBP_REGULATION_OF_ANATOMICAL_STRUCTURE_MORPHOGENESIS	54	-0.223175580454267	-0.909547279593483	0.667870036101083	0.864874117770989	0.781277432494118	282	tags=35%, list=26%, signal=27%	RAB21/ADM/MIEF1/TFRC/VEGFA/RDX/PTK2B/HGS/CACNG7/PIK3CD/S100A1/RAP2A/LIMS2/KIF1A/ICAM1/NOG/WTIP/LGR4/ZC3H12A
GOBP_MUSCLE_CELL_DIFFERENTIATION	GOBP_MUSCLE_CELL_DIFFERENTIATION	18	-0.279574741331347	-0.870746400533721	0.668407310704961	0.864874117770989	0.781277432494118	297	tags=39%, list=27%, signal=29%	CSRP1/ADM/VEGFA/ZBED6/SKI/SELENON/RIPOR2
GOBP_CELL_MATURATION	GOBP_CELL_MATURATION	11	0.335146638499096	0.838312225840386	0.668831168831169	0.864874117770989	0.781277432494118	348	tags=45%, list=32%, signal=31%	CFTR/HIF1A/RHEX/ASCL1/ACTL6B
GOBP_LIPID_HOMEOSTASIS	GOBP_LIPID_HOMEOSTASIS	13	0.324674444565097	0.843522777187826	0.66996699669967	0.864874117770989	0.781277432494118	92	tags=15%, list=8%, signal=14%	ANGPTL4/LIPC
GOBP_GLIOGENESIS	GOBP_GLIOGENESIS	16	0.313804088418027	0.852604190028521	0.67109634551495	0.864874117770989	0.781277432494118	88	tags=12%, list=8%, signal=12%	ADCYAP1/PTPRZ1
GOMF_GROWTH_FACTOR_RECEPTOR_BINDING	GOMF_GROWTH_FACTOR_RECEPTOR_BINDING	10	0.350602065809057	0.843778389507773	0.671209540034072	0.864874117770989	0.781277432494118	256	tags=40%, list=23%, signal=31%	IL10/IL27RA/FGF18/HBEGF
GOBP_CONNECTIVE_TISSUE_DEVELOPMENT	GOBP_CONNECTIVE_TISSUE_DEVELOPMENT	19	-0.275149093530051	-0.868682392132492	0.671834625322997	0.864874117770989	0.781277432494118	287	tags=47%, list=26%, signal=36%	WNT7B/CYTL1/HYAL3/CHSY1/SCIN/SNORC/DGAT2/NOG/HAND2
GOMF_MICROTUBULE_BINDING	GOMF_MICROTUBULE_BINDING	10	-0.327889605007015	-0.836678198753571	0.672289156626506	0.864874117770989	0.781277432494118	174	tags=40%, list=16%, signal=34%	TPGS1/KIF1A/KIF1C/SUN2
GOBP_CARBOHYDRATE_DERIVATIVE_METABOLIC_PROCESS	GOBP_CARBOHYDRATE_DERIVATIVE_METABOLIC_PROCESS	77	0.238020878629853	0.901355896714805	0.672530446549391	0.864874117770989	0.781277432494118	173	tags=19%, list=16%, signal=18%	AK5/GALNT14/NUDT10/NDST3/ITIH6/CTSL/TPI1/HAS1/COL2A1/NDNF/TYMP/CHST9/HIF1A/PRXL2C/HAS2
GOBP_REGULATION_OF_MITOTIC_CELL_CYCLE	GOBP_REGULATION_OF_MITOTIC_CELL_CYCLE	30	-0.240750094207702	-0.86405409701748	0.672566371681416	0.864874117770989	0.781277432494118	122	tags=20%, list=11%, signal=18%	PIM3/DCUN1D3/MEPCE/HOXA13/CDK10/CYP1A1
GOBP_RHYTHMIC_PROCESS	GOBP_RHYTHMIC_PROCESS	17	0.308186083586304	0.847114856506659	0.673770491803279	0.864874117770989	0.781277432494118	79	tags=18%, list=7%, signal=17%	ROBO2/MMP19/CRH
GOBP_T_CELL_DIFFERENTIATION	GOBP_T_CELL_DIFFERENTIATION	17	0.3082642924238	0.847329830094635	0.673770491803279	0.864874117770989	0.781277432494118	143	tags=24%, list=13%, signal=21%	KLRC1/CTSL/BMP4/PTPN22
GOBP_MORPHOGENESIS_OF_A_BRANCHING_STRUCTURE	GOBP_MORPHOGENESIS_OF_A_BRANCHING_STRUCTURE	13	-0.297733005781267	-0.835959957188825	0.674242424242424	0.864874117770989	0.781277432494118	67	tags=54%, list=6%, signal=51%	ADM/VEGFA/SOCS3/MYC/NOG/HOXA13/LGR4
GOMF_HEPARIN_BINDING	GOMF_HEPARIN_BINDING	13	-0.298312191230842	-0.837586165349254	0.674242424242424	0.864874117770989	0.781277432494118	2	tags=23%, list=0%, signal=23%	CCL8/LAMC2/SAA1
GOBP_RIBONUCLEOPROTEIN_COMPLEX_BIOGENESIS	GOBP_RIBONUCLEOPROTEIN_COMPLEX_BIOGENESIS	13	0.322485979376214	0.837837019454789	0.676567656765677	0.865976878612717	0.782273603082852	245	tags=31%, list=22%, signal=24%	RRS1/SRFBP1/EBNA1BP2/SNRPF
GOBP_MICROTUBULE_BASED_PROCESS	GOBP_MICROTUBULE_BASED_PROCESS	43	-0.23114287307184	-0.88508487865537	0.676666666666667	0.865976878612717	0.782273603082852	221	tags=21%, list=20%, signal=17%	PRKAA2/BAG3/AP3D1/TPGS1/KIF1A/LMNA/KIF1C/SUN2/HSPA1B
GOBP_ORGANIC_HYDROXY_COMPOUND_TRANSPORT	GOBP_ORGANIC_HYDROXY_COMPOUND_TRANSPORT	18	0.308280826061454	0.863122208826869	0.678513731825525	0.867337992067963	0.783503154532939	148	tags=22%, list=14%, signal=20%	ANXA2/CRH/LIPC/CFTR
GOBP_CELLULAR_GLUCOSE_HOMEOSTASIS	GOBP_CELLULAR_GLUCOSE_HOMEOSTASIS	11	-0.31663585354559	-0.832139491711301	0.683937823834197	0.873263172992452	0.78885562149273	255	tags=55%, list=23%, signal=42%	FOXK1/PRKAA2/ZBED6/KCNB1/PIM3/ICAM1
GOMF_VOLTAGE_GATED_ION_CHANNEL_ACTIVITY	GOMF_VOLTAGE_GATED_ION_CHANNEL_ACTIVITY	14	0.3162887275339	0.837996335070998	0.685855263157895	0.874702507276255	0.790155833131215	252	tags=36%, list=23%, signal=28%	SCN11A/KCNK1/SCN3B/SCN3A/KCNA5
GOBP_EPITHELIAL_CELL_DEVELOPMENT	GOBP_EPITHELIAL_CELL_DEVELOPMENT	18	-0.274725966181167	-0.855644701829071	0.68668407310705	0.874751747905068	0.790200314277387	86	tags=17%, list=8%, signal=16%	ICAM1/HOXA13/RIPOR2
GOBP_CARBOXYLIC_ACID_TRANSPORT	GOBP_CARBOXYLIC_ACID_TRANSPORT	14	0.316069340527683	0.837415076584156	0.6875	0.874784482758621	0.790229885057471	181	tags=21%, list=17%, signal=18%	TNFSF11/PLA2G4F/SLC38A7
GOCC_SUPRAMOLECULAR_COMPLEX	GOCC_SUPRAMOLECULAR_COMPLEX	59	-0.217400668140399	-0.90514710366782	0.688811188811189	0.875446597030983	0.79082800093133	244	tags=29%, list=22%, signal=24%	CMYA5/NES/MEX3A/PRKAA2/BAG3/LMAN1/POLR2D/TPGS1/FBF1/CACNA1C/KIF1A/LMNA/KIF1C/SYNM/WTIP/ZC3H12A/SAA1
GOBP_POSITIVE_REGULATION_OF_I_KAPPAB_KINASE_NF_KAPPAB_SIGNALING	GOBP_POSITIVE_REGULATION_OF_I_KAPPAB_KINASE_NF_KAPPAB_SIGNALING	10	0.342149217760813	0.823435296273446	0.691652470187394	0.877043853948963	0.792270870775937	113	tags=20%, list=10%, signal=18%	TNFSF11/LURAP1L
GOBP_RECEPTOR_METABOLIC_PROCESS	GOBP_RECEPTOR_METABOLIC_PROCESS	10	0.341828865496598	0.822664318735278	0.691652470187394	0.877043853948963	0.792270870775937	72	tags=20%, list=7%, signal=19%	NSG1/ANXA2
GOBP_POSITIVE_REGULATION_OF_MAP_KINASE_ACTIVITY	GOBP_POSITIVE_REGULATION_OF_MAP_KINASE_ACTIVITY	10	-0.323413807787327	-0.825257275678945	0.693975903614458	0.878073654390935	0.793201133144476	87	tags=50%, list=8%, signal=46%	VEGFA/PTK2B/GADD45B/IRAK1/SAA1
GOMF_TRANSITION_METAL_ION_BINDING	GOMF_TRANSITION_METAL_ION_BINDING	48	0.247378153434684	0.864733290930751	0.694050991501416	0.878073654390935	0.793201133144476	336	tags=35%, list=31%, signal=26%	LOXL1/MMP19/ZFP37/DOHH/MME/MMP16/LOX/CA3/TES/AEBP1/NR1I3/MMP26/ESRRA/ADAT2/PRICKLE4/MORC1/L3MBTL1
GOMF_LYASE_ACTIVITY	GOMF_LYASE_ACTIVITY	10	-0.319650847778422	-0.81565530430152	0.696385542168675	0.879027747258235	0.794063005653329	10	tags=20%, list=1%, signal=20%	FECH/CYP1A1
GOBP_CARDIAC_CHAMBER_DEVELOPMENT	GOBP_CARDIAC_CHAMBER_DEVELOPMENT	12	-0.306997517981632	-0.828332099246812	0.699208443271768	0.879027747258235	0.794063005653329	67	tags=25%, list=6%, signal=24%	NOG/HOXA13/HAND2
GOBP_POSITIVE_REGULATION_OF_CATALYTIC_ACTIVITY	GOBP_POSITIVE_REGULATION_OF_CATALYTIC_ACTIVITY	75	-0.204855401392207	-0.902962318209692	0.700374531835206	0.879027747258235	0.794063005653329	215	tags=25%, list=20%, signal=22%	PTK2B/STAT3/PPARGC1B/KHDC1L/DCUN1D2/CCL8/MYC/TBC1D10B/GADD45B/CACNA1C/S100A1/DCUN1D3/NAB2/IRAK1/ICAM1/ARHGAP27/ADRA2C/LILRA5/SAA1
GOBP_RESPONSE_TO_STARVATION	GOBP_RESPONSE_TO_STARVATION	18	0.3039903595	0.851109794617619	0.701130856219709	0.879027747258235	0.794063005653329	1	tags=6%, list=0%, signal=6%	ADCYAP1
GOBP_CELLULAR_RESPONSE_TO_CARBOHYDRATE_STIMULUS	GOBP_CELLULAR_RESPONSE_TO_CARBOHYDRATE_STIMULUS	10	-0.317877360267325	-0.811129883813532	0.701204819277108	0.879027747258235	0.794063005653329	221	tags=50%, list=20%, signal=40%	PRKAA2/ZBED6/KCNB1/PIM3/ICAM1
GOBP_EMBRYONIC_MORPHOGENESIS	GOBP_EMBRYONIC_MORPHOGENESIS	46	0.245003754381334	0.853641419367422	0.701408450704225	0.879027747258235	0.794063005653329	165	tags=20%, list=15%, signal=17%	MFAP5/BMP4/PCDH8/IL10/FZD3/COL2A1/MMP16/LRP4/HIF1A
GOBP_SECRETION	GOBP_SECRETION	83	0.230100067133881	0.876797103437649	0.702013422818792	0.879027747258235	0.794063005653329	79	tags=10%, list=7%, signal=10%	ADCYAP1/PRSS12/TNFSF11/CTSB/GRP/EXPH5/ANXA2/CRH
GOBP_ACTIN_FILAMENT_BUNDLE_ORGANIZATION	GOBP_ACTIN_FILAMENT_BUNDLE_ORGANIZATION	13	-0.291710982576137	-0.819051619305556	0.702020202020202	0.879027747258235	0.794063005653329	394	tags=46%, list=36%, signal=30%	ASAP3/PHACTR1/ARAP1/RDX/PTK2B/SORBS1
GOBP_SMALL_MOLECULE_CATABOLIC_PROCESS	GOBP_SMALL_MOLECULE_CATABOLIC_PROCESS	26	-0.254217115380216	-0.877935093232083	0.702777777777778	0.879027747258235	0.794063005653329	65	tags=12%, list=6%, signal=11%	ENTPD4/GPT/CYP1A1
GOBP_METAL_ION_TRANSPORT	GOBP_METAL_ION_TRANSPORT	30	0.270776228310921	0.863138301891196	0.702865761689291	0.879027747258235	0.794063005653329	95	tags=17%, list=9%, signal=16%	CALCR/TRPM3/ANXA2/CRH/MCOLN3
GOCC_ORGANELLE_SUBCOMPARTMENT	GOCC_ORGANELLE_SUBCOMPARTMENT	102	-0.196367755322479	-0.910698989246706	0.70353982300885	0.879027747258235	0.794063005653329	141	tags=16%, list=13%, signal=15%	ATL3/FZD9/SLC35B2/LGR5/B3GALT1/MPDU1/NUP210/DGAT2/EIF5A/ENTPD4/OSBPL5/ELOVL7/PLPP2/SELENON/CYP1A1/ZC3H12A
GOCC_BASAL_PART_OF_CELL	GOCC_BASAL_PART_OF_CELL	14	-0.28565688400971	-0.826738285058207	0.705583756345178	0.88058761924928	0.795472104109558	134	tags=21%, list=12%, signal=19%	SLC6A9/NAIP/EPS15
GOBP_DEVELOPMENTAL_GROWTH	GOBP_DEVELOPMENTAL_GROWTH	32	-0.232632720278329	-0.849384420138048	0.707831325301205	0.88239783458157	0.797107348312168	299	tags=34%, list=27%, signal=26%	PPP1R13L/WNT7B/RAB21/ADM/VEGFA/ULK1/EIF4H/CACNG7/ADAM15/FZD9/NOG
GOBP_NEGATIVE_REGULATION_OF_CYTOSKELETON_ORGANIZATION	GOBP_NEGATIVE_REGULATION_OF_CYTOSKELETON_ORGANIZATION	12	-0.304746748348916	-0.822259135702852	0.70976253298153	0.883810038257091	0.798383051722756	224	tags=25%, list=21%, signal=20%	RDX/SCIN/KANK3
GOBP_POSITIVE_REGULATION_OF_PROTEIN_PHOSPHORYLATION	GOBP_POSITIVE_REGULATION_OF_PROTEIN_PHOSPHORYLATION	40	0.251817784269793	0.85448809254634	0.711206896551724	0.88461352189074	0.799108872530027	94	tags=15%, list=9%, signal=14%	ADCYAP1/CALCR/TNFSF11/CRH/BMP4/FZD10
GOBP_HEART_PROCESS	GOBP_HEART_PROCESS	21	0.287527607801173	0.833317090169695	0.712680577849117	0.884810190482601	0.799286531601265	305	tags=48%, list=28%, signal=35%	ASB3/KCNK1/SCN3B/FXYD2/NMU/KCNA5/HBEGF/ANK2/NOX4/FXYD6
GOMF_E_BOX_BINDING	GOMF_E_BOX_BINDING	10	-0.315172933618707	-0.804228979416218	0.713253012048193	0.884810190482601	0.799286531601265	296	tags=40%, list=27%, signal=29%	NEUROD2/AHR/MYC/HAND2
GOBP_CARTILAGE_DEVELOPMENT	GOBP_CARTILAGE_DEVELOPMENT	17	-0.271839177247504	-0.838262465145569	0.714285714285714	0.884810190482601	0.799286531601265	287	tags=47%, list=26%, signal=35%	WNT7B/CYTL1/HYAL3/CHSY1/SCIN/SNORC/NOG/HAND2
GOBP_RESPONSE_TO_ENDOGENOUS_STIMULUS	GOBP_RESPONSE_TO_ENDOGENOUS_STIMULUS	103	0.223300711909224	0.882969755682793	0.714649681528662	0.884810190482601	0.799286531601265	148	tags=17%, list=14%, signal=16%	ADCYAP1/CALCR/ROBO2/MMP19/CTSB/CTSL/NSG1/CRH/BMP4/IL10/MB/HAS1/COL2A1/NDNF/PTPN22/LOX/CFTR
GOCC_SIDE_OF_MEMBRANE	GOCC_SIDE_OF_MEMBRANE	29	0.266844203906386	0.847751100257658	0.715361445783133	0.884810190482601	0.799286531601265	278	tags=31%, list=25%, signal=24%	GRIA2/CD1C/ADAM29/PTPN22/LIFR/IL27RA/CD1E/CD40LG/TNFRSF13C
GOBP_REGULATION_OF_SIGNAL_TRANSDUCTION_BY_P53_CLASS_MEDIATOR	GOBP_REGULATION_OF_SIGNAL_TRANSDUCTION_BY_P53_CLASS_MEDIATOR	13	-0.28777440681879	-0.807998697265733	0.717171717171717	0.885620461989013	0.800018484181584	299	tags=38%, list=27%, signal=28%	PPP1R13L/RMI2/PRKAA2/SSRP1/RBBP4
GOBP_REGULATION_OF_CATION_CHANNEL_ACTIVITY	GOBP_REGULATION_OF_CATION_CHANNEL_ACTIVITY	11	-0.308327973164943	-0.810305845016725	0.717616580310881	0.885620461989013	0.800018484181584	215	tags=45%, list=20%, signal=37%	PTK2B/CACNG7/SLC6A9/SELENON/RRAD
GOBP_STEROID_METABOLIC_PROCESS	GOBP_STEROID_METABOLIC_PROCESS	20	0.289668537667236	0.833237340606385	0.718649517684887	0.885907590286381	0.800277859337291	161	tags=25%, list=15%, signal=22%	LIPA/TIPARP/CRH/CFTR/RDH5
GOCC_CELL_LEADING_EDGE	GOCC_CELL_LEADING_EDGE	22	-0.257005742435191	-0.847028051184591	0.722666666666667	0.886569746107743	0.800876012744122	224	tags=27%, list=21%, signal=22%	RDX/PTK2B/KCNB1/BCAR1/PDE4A/RIPOR2
GOBP_AXON_DEVELOPMENT	GOBP_AXON_DEVELOPMENT	31	0.255510794714646	0.825092682856401	0.723625557206538	0.886569746107743	0.800876012744122	158	tags=16%, list=14%, signal=14%	ROBO2/MCF2/FZD3/EPHA7/LRP4
GOBP_KIDNEY_EPITHELIUM_DEVELOPMENT	GOBP_KIDNEY_EPITHELIUM_DEVELOPMENT	10	0.333345659553192	0.802248164505632	0.724020442930153	0.886569746107743	0.800876012744122	153	tags=30%, list=14%, signal=26%	ROBO2/BMP4/EPHA7
GOBP_GENERATION_OF_PRECURSOR_METABOLITES_AND_ENERGY	GOBP_GENERATION_OF_PRECURSOR_METABOLITES_AND_ENERGY	26	-0.250734895683403	-0.865909298392881	0.725	0.886569746107743	0.800876012744122	255	tags=35%, list=23%, signal=27%	FOXK1/COQ10B/PRKAA2/MYC/PPP1R3B/SORBS1/NUP210/TYRP1/GPD1
GOBP_CELLULAR_HORMONE_METABOLIC_PROCESS	GOBP_CELLULAR_HORMONE_METABOLIC_PROCESS	10	-0.312370034921802	-0.797076803204456	0.725301204819277	0.886569746107743	0.800876012744122	74	tags=20%, list=7%, signal=19%	DGAT2/CYP1A1
GOBP_HEPATICOBILIARY_SYSTEM_DEVELOPMENT	GOBP_HEPATICOBILIARY_SYSTEM_DEVELOPMENT	10	-0.311548266018924	-0.794979889746535	0.725301204819277	0.886569746107743	0.800876012744122	125	tags=20%, list=11%, signal=18%	LIMS2/CYP1A1
GOBP_POSITIVE_REGULATION_OF_CELL_ADHESION	GOBP_POSITIVE_REGULATION_OF_CELL_ADHESION	32	0.257680692846623	0.832956625498533	0.725373134328358	0.886569746107743	0.800876012744122	314	tags=44%, list=29%, signal=32%	TNFSF11/ADAM19/IL10/NDNF/PTPN22/MEGF10/HAS2/BTLA/IL27RA/CD40LG/TNFRSF13C/ANK3/FERMT1/GLI3
GOBP_DNA_REPLICATION	GOBP_DNA_REPLICATION	12	-0.298042633267593	-0.804170280276872	0.725593667546174	0.886569746107743	0.800876012744122	259	tags=33%, list=24%, signal=26%	RMI2/PRIM2/SSRP1/RBBP4
GOMF_PHOSPHATIDYLINOSITOL_PHOSPHATE_BINDING	GOMF_PHOSPHATIDYLINOSITOL_PHOSPHATE_BINDING	15	0.302097298118023	0.812003072686268	0.727574750830565	0.887665552269513	0.801865900875802	72	tags=13%, list=7%, signal=13%	AMER2/ANXA2
GOBP_CALCIUM_ION_TRANSPORT_INTO_CYTOSOL	GOBP_CALCIUM_ION_TRANSPORT_INTO_CYTOSOL	11	0.321391236747633	0.803905431515255	0.728896103896104	0.887665552269513	0.801865900875802	95	tags=18%, list=9%, signal=17%	CALCR/MCOLN3
GOBP_CYTOSOLIC_CALCIUM_ION_TRANSPORT	GOBP_CYTOSOLIC_CALCIUM_ION_TRANSPORT	11	0.321391236747633	0.803905431515255	0.728896103896104	0.887665552269513	0.801865900875802	95	tags=18%, list=9%, signal=17%	CALCR/MCOLN3
GOCC_CENTRIOLE	GOCC_CENTRIOLE	11	0.31969369796533	0.79965932741761	0.730519480519481	0.887983232417327	0.8021528748124	192	tags=36%, list=18%, signal=30%	MPHOSPH9/CCDC68/LRRCC1/CEP152
GOBP_TISSUE_MIGRATION	GOBP_TISSUE_MIGRATION	21	-0.257754732388149	-0.837531201566707	0.730870712401055	0.887983232417327	0.8021528748124	13	tags=24%, list=1%, signal=24%	PTK2B/PIK3CD/BCAR1/PIK3R3/ZC3H12A
GOBP_DEPHOSPHORYLATION	GOBP_DEPHOSPHORYLATION	30	-0.23066090564826	-0.827843915089797	0.731563421828909	0.887983232417327	0.8021528748124	143	tags=27%, list=13%, signal=24%	DUSP21/INPP5F/PPARGC1B/PTPRQ/PPP1R3B/CRY2/PLPP2/SMG5
GOBP_NEGATIVE_REGULATION_OF_ORGANELLE_ORGANIZATION	GOBP_NEGATIVE_REGULATION_OF_ORGANELLE_ORGANIZATION	22	-0.25568987434638	-0.842691271888064	0.733333333333333	0.889156626506024	0.803212851405622	159	tags=41%, list=15%, signal=36%	TBC1D7/ARAP1/ADCK1/TFRC/RDX/SCIN/FZD9/KANK3/CDK10
GOMF_CYTOKINE_RECEPTOR_BINDING	GOMF_CYTOKINE_RECEPTOR_BINDING	19	0.289135108341902	0.820513624245031	0.734959349593496	0.890153172866521	0.804113073953497	214	tags=32%, list=20%, signal=26%	TNFSF11/PXDN/IL10/LIFR/RHEX/IL27RA
GOBP_TRANSMEMBRANE_RECEPTOR_PROTEIN_SERINE_THREONINE_KINASE_SIGNALING_PATHWAY	GOBP_TRANSMEMBRANE_RECEPTOR_PROTEIN_SERINE_THREONINE_KINASE_SIGNALING_PATHWAY	22	-0.254762483567759	-0.839634818765816	0.736	0.890439344262295	0.804371584699453	67	tags=18%, list=6%, signal=17%	SKI/NOG/HOXA13/TGFB1I1
GOCC_ENDOSOME_MEMBRANE	GOCC_ENDOSOME_MEMBRANE	34	-0.230499755692355	-0.847843225645898	0.737654320987654	0.891315853166599	0.805163372327551	87	tags=44%, list=8%, signal=42%	GGA1/RAB8A/RAB21/TFRC/RAB35/INPP5F/AP3D1/HGS/RAP2A/IRAK1/EPS15/RAB11FIP3/TYRP1/PLPP2/SUN2
GOBP_REGULATION_OF_TRANSMEMBRANE_RECEPTOR_PROTEIN_SERINE_THREONINE_KINASE_SIGNALING_PATHWAY	GOBP_REGULATION_OF_TRANSMEMBRANE_RECEPTOR_PROTEIN_SERINE_THREONINE_KINASE_SIGNALING_PATHWAY	17	-0.267366419189302	-0.824469952845349	0.739795918367347	0.891315853166599	0.805163372327551	67	tags=24%, list=6%, signal=22%	SKI/NOG/HOXA13/TGFB1I1
GOCC_EARLY_ENDOSOME_MEMBRANE	GOCC_EARLY_ENDOSOME_MEMBRANE	15	0.29807733819021	0.8011978790159	0.742524916943522	0.891315853166599	0.805163372327551	150	tags=27%, list=14%, signal=23%	NSG1/MCOLN3/CFTR/STEAP4
GOBP_NEGATIVE_REGULATION_OF_INFLAMMATORY_RESPONSE	GOBP_NEGATIVE_REGULATION_OF_INFLAMMATORY_RESPONSE	12	0.310682148735365	0.799147968743723	0.743178170144462	0.891315853166599	0.805163372327551	89	tags=17%, list=8%, signal=15%	ADCYAP1/IL10
GOBP_ODONTOGENESIS_OF_DENTIN_CONTAINING_TOOTH	GOBP_ODONTOGENESIS_OF_DENTIN_CONTAINING_TOOTH	12	0.311160345004424	0.800378002650193	0.743178170144462	0.891315853166599	0.805163372327551	314	tags=42%, list=29%, signal=30%	BMP4/LRP4/FST/KLK4/GLI3
GOMF_CYTOSKELETAL_PROTEIN_BINDING	GOMF_CYTOSKELETAL_PROTEIN_BINDING	51	0.240859285841581	0.850871176208797	0.744022503516174	0.891315853166599	0.805163372327551	129	tags=12%, list=12%, signal=11%	JAKMIP2/MYBPC2/MYO1H/ANXA2/RAB39B/STRBP
GOBP_REGULATION_OF_LYMPHOCYTE_ACTIVATION	GOBP_REGULATION_OF_LYMPHOCYTE_ACTIVATION	31	0.251011304849252	0.8105629790579	0.7444279346211	0.891315853166599	0.805163372327551	334	tags=42%, list=31%, signal=30%	TNFSF11/BMP4/IL10/VSIG4/PTPN22/BTLA/IL27RA/FGL1/CD40LG/TNFRSF13C/TNIP2/GLI3/ATP11C
GOMF_MOTOR_ACTIVITY	GOMF_MOTOR_ACTIVITY	10	0.32575033934228	0.783968845356242	0.744463373083475	0.891315853166599	0.805163372327551	20	tags=10%, list=2%, signal=10%	MYO1H
GOBP_TISSUE_MORPHOGENESIS	GOBP_TISSUE_MORPHOGENESIS	39	-0.225519633746066	-0.85746846990304	0.744479495268139	0.891315853166599	0.805163372327551	175	tags=36%, list=16%, signal=31%	WNT7B/ADM/VEGFA/GCNT1/SOCS3/MYC/SKI/PIK3CD/LGR5/NOG/HOXA13/TGFB1I1/HAND2/LGR4
GOMF_CALCIUM_ION_BINDING	GOMF_CALCIUM_ION_BINDING	35	0.251242887364321	0.823541301590871	0.744776119402985	0.891315853166599	0.805163372327551	366	tags=43%, list=34%, signal=29%	CLEC4A/ANXA2/PCDH8/PLA2G4F/LRP4/CAPS2/PCDH7/FSTL1/TUBB4A/NINL/GLCE/PCDH11Y/PGS1/PCDH20/FKBP10
GOBP_NUCLEIC_ACID_PHOSPHODIESTER_BOND_HYDROLYSIS	GOBP_NUCLEIC_ACID_PHOSPHODIESTER_BOND_HYDROLYSIS	11	-0.301651404002834	-0.792759389658873	0.746113989637306	0.891952685235958	0.805738649716313	6	tags=18%, list=1%, signal=18%	SLFN13/ZC3H12A
GOBP_REGULATION_OF_CELL_ADHESION	GOBP_REGULATION_OF_CELL_ADHESION	55	0.2351460212618	0.840388969038247	0.748959778085992	0.893589743589744	0.807217473884141	214	tags=25%, list=20%, signal=22%	TNFSF11/SERPINI2/ADAM19/BMP4/PCDH8/IL10/VSIG4/NDNF/PTPN22/EPHA7/MEGF10/HAS2/BTLA/IL27RA
GOBP_NEGATIVE_REGULATION_OF_CELL_CYCLE_PHASE_TRANSITION	GOBP_NEGATIVE_REGULATION_OF_CELL_CYCLE_PHASE_TRANSITION	10	-0.304433786128085	-0.776825821641789	0.749397590361446	0.893589743589744	0.807217473884141	119	tags=20%, list=11%, signal=18%	DCUN1D3/C10orf99
GOMF_SULFUR_COMPOUND_BINDING	GOMF_SULFUR_COMPOUND_BINDING	17	-0.264446725106925	-0.815466578189252	0.75	0.893589743589744	0.807217473884141	2	tags=18%, list=0%, signal=18%	CCL8/LAMC2/SAA1
GOBP_METAL_ION_HOMEOSTASIS	GOBP_METAL_ION_HOMEOSTASIS	43	0.24147312404814	0.828532975582569	0.750712250712251	0.893589743589744	0.807217473884141	285	tags=33%, list=26%, signal=25%	ADCYAP1/CALCR/TNFSF11/MCOLN3/STEAP4/HIF1A/ATP13A4/ATP13A5/NMU/PTGER2/GPR18/KCNA5/ANK2/ANK3
GOBP_TISSUE_REMODELING	GOBP_TISSUE_REMODELING	10	0.322114286105633	0.775218117840983	0.752981260647359	0.895094462708475	0.80857675041416	61	tags=20%, list=6%, signal=19%	TNFSF11/LIPA
GOBP_REGULATION_OF_HEART_CONTRACTION	GOBP_REGULATION_OF_HEART_CONTRACTION	19	0.285615459302368	0.810525490994592	0.754471544715447	0.895094462708475	0.80857675041416	305	tags=47%, list=28%, signal=35%	ASB3/KCNK1/SCN3B/FXYD2/NMU/KCNA5/HBEGF/ANK2/FXYD6
GOBP_REGULATION_OF_CELL_SUBSTRATE_ADHESION	GOBP_REGULATION_OF_CELL_SUBSTRATE_ADHESION	16	-0.268400529306913	-0.815216824491133	0.755	0.895094462708475	0.80857675041416	274	tags=38%, list=25%, signal=29%	DMP1/VEGFA/PTK2B/CCL28/ADAM15/LIMS2
GOBP_GERM_CELL_DEVELOPMENT	GOBP_GERM_CELL_DEVELOPMENT	13	0.302079161318348	0.784818938944032	0.755775577557756	0.895094462708475	0.80857675041416	148	tags=23%, list=14%, signal=20%	BMP4/STRBP/CFTR
GOBP_IMPORT_INTO_CELL	GOBP_IMPORT_INTO_CELL	12	0.3073076770378	0.790468029411293	0.756019261637239	0.895094462708475	0.80857675041416	242	tags=33%, list=22%, signal=26%	CALCR/SLC9A7/FXYD2/SLC27A2
GOCC_GOLGI_CISTERNA_MEMBRANE	GOCC_GOLGI_CISTERNA_MEMBRANE	12	0.305931851290639	0.786929080180819	0.757624398073836	0.896036547721941	0.809427775719911	196	tags=17%, list=18%, signal=14%	NSG1/GOLGA8S
GOBP_REGULATION_OF_IMMUNE_SYSTEM_PROCESS	GOBP_REGULATION_OF_IMMUNE_SYSTEM_PROCESS	89	0.220407097820931	0.854528986161866	0.759162303664921	0.896897193337319	0.810205233367045	248	tags=24%, list=23%, signal=20%	ADCYAP1/CLEC4A/TNFSF11/KLRC1/CD1C/BMP4/IL10/FCER1A/CADM1/VSIG4/COL2A1/PTPN22/LOX/HIF1A/RHEX/BTLA/IL27RA/CD1E/MUC4/FGL1/LRFN5
GOBP_MYELOID_CELL_DIFFERENTIATION	GOBP_MYELOID_CELL_DIFFERENTIATION	26	-0.243381676760216	-0.840515064290158	0.763888888888889	0.901248221329635	0.81413570129145	310	tags=50%, list=28%, signal=37%	IL11/NKX2-3/TFRC/VEGFA/PTK2B/STAT3/TMEM64/PPARGC1B/MYC/SCIN/PIK3CD/TOB2/HSPA1B
GOBP_CELL_CELL_SIGNALING_BY_WNT	GOBP_CELL_CELL_SIGNALING_BY_WNT	25	0.264778749278481	0.803508082657346	0.765354330708661	0.901248221329635	0.81413570129145	158	tags=20%, list=14%, signal=18%	CTNND2/AMER2/FZD10/FZD3/LRP4
GOBP_LIPID_LOCALIZATION	GOBP_LIPID_LOCALIZATION	32	0.252052827922382	0.814764469445739	0.765671641791045	0.901248221329635	0.81413570129145	181	tags=22%, list=17%, signal=19%	TNFSF11/ANXA2/CRH/LIPC/PLA2G4F/CFTR/SLC38A7
GOBP_MEMBRANE_ORGANIZATION	GOBP_MEMBRANE_ORGANIZATION	44	-0.214693514551298	-0.826547284702111	0.766101694915254	0.901248221329635	0.81413570129145	71	tags=23%, list=7%, signal=22%	AP3D1/LMAN1/HGS/FZD9/ANO3/EPS15/LMNA/GLTP/OSBPL5/SUN2
GOBP_CARBOHYDRATE_DERIVATIVE_BIOSYNTHETIC_PROCESS	GOBP_CARBOHYDRATE_DERIVATIVE_BIOSYNTHETIC_PROCESS	44	0.235448198255611	0.816478954025887	0.770862800565771	0.905886539518374	0.818325690621837	286	tags=30%, list=26%, signal=23%	AK5/GALNT14/NDST3/TPI1/HAS1/TYMP/CHST9/HAS2/MUC4/HBEGF/CBR4/AK4/AK9
GOBP_NEURAL_TUBE_DEVELOPMENT	GOBP_NEURAL_TUBE_DEVELOPMENT	13	0.297211910989976	0.77217354420175	0.772277227722772	0.906575622736014	0.818948168686553	165	tags=23%, list=15%, signal=20%	BMP4/FZD3/HIF1A
GOBP_STEROL_METABOLIC_PROCESS	GOBP_STEROL_METABOLIC_PROCESS	12	-0.283667172895155	-0.765382815979998	0.773087071240106	0.906575622736014	0.818948168686553	74	tags=42%, list=7%, signal=39%	SCD/NFE2L1/PRKAA2/DGAT2/OSBPL5
GOBP_REGULATION_OF_TRANSPORTER_ACTIVITY	GOBP_REGULATION_OF_TRANSPORTER_ACTIVITY	18	-0.254045740709781	-0.791235335640683	0.778067885117493	0.910896314660745	0.822851232755867	215	tags=39%, list=20%, signal=32%	PTK2B/CACNG7/OXSR1/SLC6A9/SGK2/SELENON/RRAD
GOBP_MULTICELLULAR_ORGANISMAL_HOMEOSTASIS	GOBP_MULTICELLULAR_ORGANISMAL_HOMEOSTASIS	41	0.23823622867775	0.810022817106385	0.77841726618705	0.910896314660745	0.822851232755867	230	tags=24%, list=21%, signal=20%	ADCYAP1/TNFSF11/LIPA/LAMC1/COL2A1/CFTR/HAS2/NMU/MUC4/HOXC10
GOMF_VOLTAGE_GATED_CATION_CHANNEL_ACTIVITY	GOMF_VOLTAGE_GATED_CATION_CHANNEL_ACTIVITY	11	-0.288157155873848	-0.757295633254346	0.77979274611399	0.911542312511285	0.823434789983093	332	tags=55%, list=30%, signal=38%	KCNH6/ABCC8/PTK2B/KCNB1/CACNG7/CACNA1C
GOBP_REGULATION_OF_MAP_KINASE_ACTIVITY	GOBP_REGULATION_OF_MAP_KINASE_ACTIVITY	16	0.286160970590309	0.777497972629697	0.782392026578073	0.913047306797068	0.824794315083169	143	tags=31%, list=13%, signal=28%	TNFSF11/BMP4/FZD10/RGS3/PTPN22
GOBP_ORGANOPHOSPHATE_BIOSYNTHETIC_PROCESS	GOBP_ORGANOPHOSPHATE_BIOSYNTHETIC_PROCESS	27	-0.232493793421254	-0.815095067524134	0.782729805013928	0.913047306797068	0.824794315083169	236	tags=30%, list=22%, signal=24%	AMPD1/INPP5F/PTK2B/PIK3CD/SLC35B2/ELOVL7/GPD1/PIK3R3
GOBP_REGULATION_OF_EXOCYTOSIS	GOBP_REGULATION_OF_EXOCYTOSIS	10	0.313171141121645	0.753695048790289	0.783645655877342	0.913153411638124	0.824890164081413	148	tags=20%, list=14%, signal=17%	EXPH5/CFTR
GOBP_EMBRYO_DEVELOPMENT	GOBP_EMBRYO_DEVELOPMENT	64	0.225485398728892	0.827142372274866	0.785515320334262	0.913215332863221	0.824946100147444	165	tags=17%, list=15%, signal=15%	MFAP5/RIPPLY2/BMP4/PCDH8/IL10/COL13A1/FZD3/COL2A1/MMP16/LRP4/HIF1A
GOBP_MALE_GAMETE_GENERATION	GOBP_MALE_GAMETE_GENERATION	26	-0.238195942150617	-0.822606205592169	0.786111111111111	0.913215332863221	0.824946100147444	49	tags=19%, list=4%, signal=19%	TPGS1/ZNF628/SPATA31C1/ALKBH5/LGR4
GOBP_ORGANOPHOSPHATE_CATABOLIC_PROCESS	GOBP_ORGANOPHOSPHATE_CATABOLIC_PROCESS	20	0.272397634782195	0.783557243120844	0.786173633440514	0.913215332863221	0.824946100147444	319	tags=40%, list=29%, signal=29%	NUDT10/LIPC/PLA2G4F/TYMP/ENTPD8/OCRL/ABHD6/NTHL1
GOBP_REGULATION_OF_CYTOSOLIC_CALCIUM_ION_CONCENTRATION	GOBP_REGULATION_OF_CYTOSOLIC_CALCIUM_ION_CONCENTRATION	25	0.258413897380917	0.784193050924074	0.78740157480315	0.913682959441391	0.825368527047327	13	tags=8%, list=1%, signal=8%	ADCYAP1/CALCR
GOBP_ADULT_BEHAVIOR	GOBP_ADULT_BEHAVIOR	10	0.310976337244766	0.7484129119716	0.788756388415673	0.914007152879975	0.825661384715425	54	tags=10%, list=5%, signal=10%	GLRB
GOBP_CELL_MORPHOGENESIS	GOBP_CELL_MORPHOGENESIS	63	0.22585296371995	0.826164845535886	0.789986091794159	0.914007152879975	0.825661384715425	173	tags=16%, list=16%, signal=14%	CTNND2/ROBO2/MCF2/LIPA/LAMC1/ARHGEF26/FZD3/EPHA7/LRP4/HAS2
GOBP_PEPTIDYL_SERINE_MODIFICATION	GOBP_PEPTIDYL_SERINE_MODIFICATION	17	0.280601702323808	0.771293330423826	0.790163934426229	0.914007152879975	0.825661384715425	126	tags=12%, list=12%, signal=11%	CALCR/NDNF
GOBP_CHEMICAL_HOMEOSTASIS	GOBP_CHEMICAL_HOMEOSTASIS	76	0.222431389970268	0.838133637187003	0.790983606557377	0.914007152879975	0.825661384715425	185	tags=20%, list=17%, signal=18%	ADCYAP1/CALCR/TNFSF11/ANGPTL4/CRH/LIPC/MCOLN3/CFTR/STEAP4/SLC9A7/SCN3B/HIF1A/ATP13A4/HAS2/ATP13A5
GOBP_RIBOSE_PHOSPHATE_BIOSYNTHETIC_PROCESS	GOBP_RIBOSE_PHOSPHATE_BIOSYNTHETIC_PROCESS	12	0.294216140086477	0.756793499976727	0.792937399678973	0.915309386282193	0.826837747319054	10	tags=8%, list=1%, signal=8%	AK5
GOBP_MYELOID_CELL_HOMEOSTASIS	GOBP_MYELOID_CELL_HOMEOSTASIS	11	-0.285269018681301	-0.749705422011723	0.795336787564767	0.917102469838968	0.828457515663025	3	tags=36%, list=0%, signal=37%	VEGFA/STAT3/PIK3CD/HSPA1B
GOBP_REGULATION_OF_VESICLE_MEDIATED_TRANSPORT	GOBP_REGULATION_OF_VESICLE_MEDIATED_TRANSPORT	21	0.266920121536082	0.773592145419303	0.796147672552167	0.917102469838968	0.828457515663025	148	tags=14%, list=14%, signal=13%	EXPH5/ANXA2/CFTR
GOCC_BASOLATERAL_PLASMA_MEMBRANE	GOCC_BASOLATERAL_PLASMA_MEMBRANE	10	0.309228938255366	0.744207524585473	0.797274275979557	0.917445554583544	0.828767438648188	285	tags=40%, list=26%, signal=30%	ANXA2/CADM1/ANK2/ANK3
GOBP_CIRCULATORY_SYSTEM_PROCESS	GOBP_CIRCULATORY_SYSTEM_PROCESS	39	-0.214123852718792	-0.814139546569431	0.798107255520505	0.917450396532917	0.828771812586194	173	tags=21%, list=16%, signal=18%	CACNG7/CACNA1C/S100A1/SLC6A9/ICAM1/ADRA2C/ZC3H12A/TRHDE
GOBP_PROTEIN_MODIFICATION_BY_SMALL_PROTEIN_REMOVAL	GOBP_PROTEIN_MODIFICATION_BY_SMALL_PROTEIN_REMOVAL	10	-0.292349490028718	-0.745990238752825	0.8	0.917720207253886	0.829015544041451	255	tags=40%, list=23%, signal=31%	FOXK1/HGS/MYC/ZC3H12A
GOBP_REGULATION_OF_BMP_SIGNALING_PATHWAY	GOBP_REGULATION_OF_BMP_SIGNALING_PATHWAY	10	-0.29257947130697	-0.746577083589308	0.8	0.917720207253886	0.829015544041451	162	tags=40%, list=15%, signal=34%	UBE2O/SKI/NOG/HOXA13
GOBP_PURINE_CONTAINING_COMPOUND_BIOSYNTHETIC_PROCESS	GOBP_PURINE_CONTAINING_COMPOUND_BIOSYNTHETIC_PROCESS	13	0.28753589885348	0.747034711238123	0.801980198019802	0.919039419469897	0.830207244326917	10	tags=8%, list=1%, signal=8%	AK5
GOBP_NEURON_PROJECTION_GUIDANCE	GOBP_NEURON_PROJECTION_GUIDANCE	16	0.278930274494013	0.757852206318609	0.805647840531561	0.921362229102167	0.832305536677658	153	tags=19%, list=14%, signal=16%	ROBO2/FZD3/EPHA7
GOCC_ACTIN_CYTOSKELETON	GOCC_ACTIN_CYTOSKELETON	32	0.238896020697896	0.772234896791394	0.805970149253731	0.921362229102167	0.832305536677658	33	tags=6%, list=3%, signal=6%	MYO1H/MPP4
GOBP_REGULATION_OF_WNT_SIGNALING_PATHWAY	GOBP_REGULATION_OF_WNT_SIGNALING_PATHWAY	19	0.274102460231319	0.777853662769065	0.80650406504065	0.921362229102167	0.832305536677658	57	tags=11%, list=5%, signal=10%	CTNND2/AMER2
GOBP_GAMETE_GENERATION	GOBP_GAMETE_GENERATION	37	0.235311361155706	0.781052791155627	0.8125	0.925114453891432	0.835695080299397	210	tags=24%, list=19%, signal=20%	MMP19/BMP4/CADM1/SYCP2/STRBP/ADAM29/CFTR/FST/TDRD6
GOMF_ZINC_ION_BINDING	GOMF_ZINC_ION_BINDING	38	0.232354573431196	0.775196316144322	0.812960235640648	0.925114453891432	0.835695080299397	336	tags=37%, list=31%, signal=26%	MMP19/ZFP37/MME/MMP16/CA3/TES/AEBP1/NR1I3/MMP26/ESRRA/ADAT2/PRICKLE4/MORC1/L3MBTL1
GOMF_PHOSPHATIDYLINOSITOL_BINDING	GOMF_PHOSPHATIDYLINOSITOL_BINDING	19	0.27339018725595	0.775832359704819	0.813008130081301	0.925114453891432	0.835695080299397	72	tags=11%, list=7%, signal=10%	AMER2/ANXA2
GOBP_NUCLEOSIDE_PHOSPHATE_CATABOLIC_PROCESS	GOBP_NUCLEOSIDE_PHOSPHATE_CATABOLIC_PROCESS	13	-0.26716236028054	-0.750125215968373	0.813131313131313	0.925114453891432	0.835695080299397	65	tags=15%, list=6%, signal=15%	ENTPD4/PDE4A
GOBP_ACTIN_CYTOSKELETON_REORGANIZATION	GOBP_ACTIN_CYTOSKELETON_REORGANIZATION	11	0.289058657544949	0.723030992314708	0.816558441558442	0.927458758109361	0.837812789620018	40	tags=9%, list=4%, signal=9%	THSD7B
GOMF_HISTONE_BINDING	GOMF_HISTONE_BINDING	10	-0.287064716235683	-0.732505044497028	0.816867469879518	0.927458758109361	0.837812789620018	152	tags=20%, list=14%, signal=17%	SSRP1/RBBP4
GOBP_REGULATION_OF_PROTEIN_LOCALIZATION_TO_MEMBRANE	GOBP_REGULATION_OF_PROTEIN_LOCALIZATION_TO_MEMBRANE	13	-0.264152734581593	-0.741674938298136	0.818181818181818	0.927999254843517	0.838301043219076	273	tags=46%, list=25%, signal=35%	SLC7A11/MIEF1/YWHAZ/KCNB1/FZD9/SORBS1
GOBP_POSITIVE_REGULATION_OF_RESPONSE_TO_EXTERNAL_STIMULUS	GOBP_POSITIVE_REGULATION_OF_RESPONSE_TO_EXTERNAL_STIMULUS	22	0.266789523512588	0.78007637732221	0.819776714513557	0.928098051740658	0.838390290641967	15	tags=9%, list=1%, signal=9%	CLEC4A/TNFSF11
GOBP_POSITIVE_REGULATION_OF_PHOSPHORUS_METABOLIC_PROCESS	GOBP_POSITIVE_REGULATION_OF_PHOSPHORUS_METABOLIC_PROCESS	51	0.22585397189255	0.797862677555387	0.819971870604782	0.928098051740658	0.838390290641967	167	tags=20%, list=15%, signal=17%	ADCYAP1/CALCR/TNFSF11/CRH/BMP4/FZD10/EPHA7/LRP4/HIF1A/PRXL2C
GOBP_CELLULAR_ION_HOMEOSTASIS	GOBP_CELLULAR_ION_HOMEOSTASIS	40	0.223161717720096	0.757250053076904	0.823275862068966	0.928098051740658	0.838390290641967	252	tags=30%, list=23%, signal=24%	ADCYAP1/CALCR/MCOLN3/CFTR/SLC9A7/HIF1A/ATP13A4/ATP13A5/NMU/PTGER2/GPR18/KCNA5
GOBP_MUSCLE_STRUCTURE_DEVELOPMENT	GOBP_MUSCLE_STRUCTURE_DEVELOPMENT	31	-0.215400800828005	-0.774392087637864	0.82370820668693	0.928098051740658	0.838390290641967	297	tags=32%, list=27%, signal=24%	CSRP1/ADM/VEGFA/FOXK1/ZBED6/SKI/ATF3/NOG/SELENON/RIPOR2
GOBP_RESPONSE_TO_TRANSFORMING_GROWTH_FACTOR_BETA	GOBP_RESPONSE_TO_TRANSFORMING_GROWTH_FACTOR_BETA	17	0.270582180514335	0.743752548305674	0.826229508196721	0.928098051740658	0.838390290641967	302	tags=35%, list=28%, signal=26%	LOX/FNDC4/COL4A2/GDF15/NOX4/FERMT1
GOBP_REGULATION_OF_INTRACELLULAR_TRANSPORT	GOBP_REGULATION_OF_INTRACELLULAR_TRANSPORT	22	-0.237821288814312	-0.783800785483975	0.826666666666667	0.928098051740658	0.838390290641967	282	tags=41%, list=26%, signal=31%	RAB21/MIEF1/YWHAZ/INPP5F/RDX/BAG3/LMAN1/KCNB1/ZC3H12A
GOCC_TRANS_GOLGI_NETWORK	GOCC_TRANS_GOLGI_NETWORK	15	0.27369529818779	0.735661737105123	0.827242524916944	0.928098051740658	0.838390290641967	152	tags=20%, list=14%, signal=17%	NSG1/MME/SLC9A7
GOBP_TISSUE_HOMEOSTASIS	GOBP_TISSUE_HOMEOSTASIS	23	0.257204150180549	0.761102164111511	0.828025477707006	0.928098051740658	0.838390290641967	125	tags=17%, list=11%, signal=16%	TNFSF11/LIPA/LAMC1/COL2A1
GOBP_LEUKOCYTE_CELL_CELL_ADHESION	GOBP_LEUKOCYTE_CELL_CELL_ADHESION	32	0.23465690541049	0.758531894343328	0.828358208955224	0.928098051740658	0.838390290641967	278	tags=34%, list=25%, signal=26%	TNFSF11/BMP4/IL10/VSIG4/PTPN22/HAS2/BTLA/IL27RA/FGL1/CD40LG/TNFRSF13C
GOBP_RESPONSE_TO_RADIATION	GOBP_RESPONSE_TO_RADIATION	23	-0.233717534509354	-0.780668576107431	0.828877005347594	0.928098051740658	0.838390290641967	175	tags=22%, list=16%, signal=19%	MYC/DCUN1D3/CRY2/ICAM1/JUND
GOBP_POSITIVE_REGULATION_OF_ENDOTHELIAL_CELL_MIGRATION	GOBP_POSITIVE_REGULATION_OF_ENDOTHELIAL_CELL_MIGRATION	13	-0.256280369482911	-0.719571302278338	0.830808080808081	0.928098051740658	0.838390290641967	267	tags=38%, list=24%, signal=29%	VEGFA/PTK2B/PIK3CD/BCAR1/ZC3H12A
GOBP_REGULATION_OF_ENDOTHELIAL_CELL_MIGRATION	GOBP_REGULATION_OF_ENDOTHELIAL_CELL_MIGRATION	13	-0.256280369482911	-0.719571302278338	0.830808080808081	0.928098051740658	0.838390290641967	267	tags=38%, list=24%, signal=29%	VEGFA/PTK2B/PIK3CD/BCAR1/ZC3H12A
GOMF_PROTEIN_CONTAINING_COMPLEX_BINDING	GOMF_PROTEIN_CONTAINING_COMPLEX_BINDING	69	0.216393690695164	0.799938273795538	0.831258644536653	0.928098051740658	0.838390290641967	154	tags=17%, list=14%, signal=16%	MYO1H/CTSB/KLRC1/GLRB/CTSL/PTPRZ1/FCER1A/LIPC/ADAM11/LOX/CFTR/MEGF10
GOBP_REGULATION_OF_PROTEIN_SERINE_THREONINE_KINASE_ACTIVITY	GOBP_REGULATION_OF_PROTEIN_SERINE_THREONINE_KINASE_ACTIVITY	21	0.259991612853336	0.753511831257911	0.831460674157303	0.928098051740658	0.838390290641967	143	tags=24%, list=13%, signal=21%	TNFSF11/BMP4/FZD10/RGS3/PTPN22
GOBP_CELL_MATRIX_ADHESION	GOBP_CELL_MATRIX_ADHESION	17	-0.244045604862905	-0.752556244510921	0.831632653061224	0.928098051740658	0.838390290641967	267	tags=29%, list=24%, signal=23%	VEGFA/PTK2B/CCL28/ADAM15/SORBS1
GOBP_ORGANIC_ACID_CATABOLIC_PROCESS	GOBP_ORGANIC_ACID_CATABOLIC_PROCESS	13	0.279919531871647	0.727246954190587	0.831683168316832	0.928098051740658	0.838390290641967	401	tags=46%, list=37%, signal=30%	ETFBKMT/SLC27A2/CRABP1/QPRT/ACADS/CNR1
GOBP_REGULATION_OF_SYSTEM_PROCESS	GOBP_REGULATION_OF_SYSTEM_PROCESS	40	0.220258698874334	0.747399299114731	0.833333333333333	0.928715125884962	0.838947719859947	256	tags=30%, list=23%, signal=24%	SCN11A/CRH/IL10/ASB3/KCNK1/TYMP/SCN3B/FXYD2/NMU/PTGER2/KCNA5/HBEGF
GOBP_SPROUTING_ANGIOGENESIS	GOBP_SPROUTING_ANGIOGENESIS	10	0.296688487882641	0.714026980740752	0.834752981260647	0.928715125884962	0.838947719859947	183	tags=30%, list=17%, signal=25%	BMP4/IL10/SRPX2
GOBP_TUBE_FORMATION	GOBP_TUBE_FORMATION	10	0.294369650627156	0.708446338309429	0.834752981260647	0.928715125884962	0.838947719859947	165	tags=30%, list=15%, signal=26%	BMP4/FZD3/HIF1A
GOBP_REGULATION_OF_PROTEIN_KINASE_ACTIVITY	GOBP_REGULATION_OF_PROTEIN_KINASE_ACTIVITY	38	0.227597904605802	0.759326810775382	0.836524300441826	0.929751406213958	0.839883835784966	97	tags=13%, list=9%, signal=12%	ADCYAP1/TNFSF11/BMP4/FZD10/RGS3
GOBP_ADAPTIVE_IMMUNE_RESPONSE_BASED_ON_SOMATIC_RECOMBINATION_OF_IMMUNE_RECEPTORS_BUILT_FROM_IMMUNOGLOBULIN_SUPERFAMILY_DOMAINS	GOBP_ADAPTIVE_IMMUNE_RESPONSE_BASED_ON_SOMATIC_RECOMBINATION_OF_IMMUNE_RECEPTORS_BUILT_FROM_IMMUNOGLOBULIN_SUPERFAMILY_DOMAINS	19	0.264832295671201	0.751546596967924	0.83739837398374	0.929789368104313	0.839918128368846	219	tags=32%, list=20%, signal=26%	KLRC1/CD1C/IL10/EXO1/IL27RA/CD1E
GOBP_GOLGI_ORGANIZATION	GOBP_GOLGI_ORGANIZATION	12	-0.265557054603342	-0.716518602350873	0.841688654353562	0.933616573516426	0.84337540516389	319	tags=42%, list=29%, signal=30%	ATP8B4/GBF1/YWHAZ/LMAN1/ATL3
GOBP_FEMALE_GAMETE_GENERATION	GOBP_FEMALE_GAMETE_GENERATION	10	0.292303410911098	0.703473611135306	0.843270868824532	0.934435287075832	0.84411498380834	119	tags=20%, list=11%, signal=18%	MMP19/SYCP2
GOBP_NUCLEOBASE_CONTAINING_SMALL_MOLECULE_BIOSYNTHETIC_PROCESS	GOBP_NUCLEOBASE_CONTAINING_SMALL_MOLECULE_BIOSYNTHETIC_PROCESS	14	-0.250311930982618	-0.72444414307601	0.845177664974619	0.935346581129714	0.844938194335785	65	tags=14%, list=6%, signal=14%	ENTPD4/PDE4A
GOBP_BLOOD_VESSEL_ENDOTHELIAL_CELL_MIGRATION	GOBP_BLOOD_VESSEL_ENDOTHELIAL_CELL_MIGRATION	10	-0.275908031157904	-0.704036453140687	0.84578313253012	0.935346581129714	0.844938194335785	13	tags=30%, list=1%, signal=30%	VEGFA/PTK2B/PIK3R3
GOMF_ATPASE_ACTIVITY	GOMF_ATPASE_ACTIVITY	26	-0.223669680610195	-0.772439973626512	0.847222222222222	0.936002994011976	0.845531159902417	56	tags=42%, list=5%, signal=41%	ATP8B4/ATAD3B/ATAD3A/ABCC8/ATAD3C/ATP4A/ABCC2/KIF1A/RBBP4/KIF1C/HSPA1B
GOBP_JNK_CASCADE	GOBP_JNK_CASCADE	12	0.274908756454897	0.707130342715394	0.849117174959872	0.936146449704142	0.845660749506903	143	tags=17%, list=13%, signal=15%	TNFSF11/PTPN22
GOBP_MITOCHONDRION_ORGANIZATION	GOBP_MITOCHONDRION_ORGANIZATION	27	-0.218554298846368	-0.76622488864937	0.84958217270195	0.936146449704142	0.845660749506903	318	tags=44%, list=29%, signal=32%	ATAD3B/ATAD3A/ADCK1/ATAD3C/MIEF1/TFRC/PET100/YWHAZ/BAG3/LMAN1/FZD9/VPS13C
GOMF_CYTOKINE_ACTIVITY	GOMF_CYTOKINE_ACTIVITY	20	0.258081862118965	0.742377636807029	0.85048231511254	0.936146449704142	0.845660749506903	89	tags=15%, list=8%, signal=14%	TNFSF11/BMP4/IL10
GOCC_SECRETORY_GRANULE	GOCC_SECRETORY_GRANULE	51	0.217480109710988	0.768280766528206	0.850914205344585	0.936146449704142	0.845660749506903	101	tags=12%, list=9%, signal=11%	LOXL1/CTSB/GRP/CTSL/ANXA2/MME
GOBP_REGULATION_OF_CHEMOTAXIS	GOBP_REGULATION_OF_CHEMOTAXIS	11	-0.266945164419991	-0.701549148486615	0.852331606217617	0.936146449704142	0.845660749506903	267	tags=36%, list=24%, signal=28%	VEGFA/PTK2B/OXSR1/RIPOR2
GOBP_POSITIVE_REGULATION_OF_EPITHELIAL_CELL_MIGRATION	GOBP_POSITIVE_REGULATION_OF_EPITHELIAL_CELL_MIGRATION	16	0.263356867374789	0.715539334520765	0.853820598006645	0.936146449704142	0.845660749506903	256	tags=38%, list=23%, signal=29%	BMP4/HIF1A/HAS2/SRPX2/FGF18/HBEGF
GOBP_HEART_DEVELOPMENT	GOBP_HEART_DEVELOPMENT	38	0.222945561339326	0.74380536306573	0.85419734904271	0.936146449704142	0.845660749506903	356	tags=39%, list=33%, signal=28%	ROBO2/BMP4/COL2A1/ARMC4/LOX/HIF1A/HAS2/TFDP2/ELN/ANK2/GLI3/PRICKLE4/LUZP1/ASCL1/DHRS3
GOCC_GOLGI_ASSOCIATED_VESICLE	GOCC_GOLGI_ASSOCIATED_VESICLE	10	0.287633262852076	0.692234173629679	0.855195911413969	0.936146449704142	0.845660749506903	404	tags=50%, list=37%, signal=32%	CFTR/TMED9/OCRL/AP1S1/STEAP2
GOBP_MONONUCLEAR_CELL_DIFFERENTIATION	GOBP_MONONUCLEAR_CELL_DIFFERENTIATION	29	0.230159050996581	0.731204147814508	0.855421686746988	0.936146449704142	0.845660749506903	143	tags=17%, list=13%, signal=15%	KLRC1/CTSL/BMP4/IL10/PTPN22
GOCC_I_BAND	GOCC_I_BAND	12	0.271758824810777	0.699027973508389	0.857142857142857	0.936146449704142	0.845660749506903	315	tags=42%, list=29%, signal=30%	SCN3B/KCNA5/ANK2/ANK3/PRICKLE4
GOCC_RECYCLING_ENDOSOME	GOCC_RECYCLING_ENDOSOME	17	-0.239346580369584	-0.738066001068328	0.857142857142857	0.936146449704142	0.845660749506903	302	tags=47%, list=28%, signal=35%	RAB8A/TFRC/RAB35/INPP5F/ULK1/RAP2A/RAB11FIP3/TMUB1
GOBP_RESPONSE_TO_TOXIC_SUBSTANCE	GOBP_RESPONSE_TO_TOXIC_SUBSTANCE	15	-0.245255085400217	-0.729275226270799	0.8575	0.936146449704142	0.845660749506903	402	tags=67%, list=37%, signal=43%	SESN2/AQP10/PTGS2/ABTB2/SLC7A11/GSTA1/FECH/AHR/ABCC2/CYP1A1
GOCC_ANCHORING_JUNCTION	GOCC_ANCHORING_JUNCTION	57	-0.194837052906069	-0.803669690234819	0.859106529209622	0.936976283581332	0.846410373605539	239	tags=25%, list=22%, signal=20%	YWHAZ/RDX/PTK2B/ABCC2/FBF1/BCAR1/ADAM15/LIMS2/SORBS1/ICAM1/TGFB1I1/SYNM/WTIP/HSPA1B
GOBP_REGULATION_OF_CELLULAR_KETONE_METABOLIC_PROCESS	GOBP_REGULATION_OF_CELLULAR_KETONE_METABOLIC_PROCESS	12	-0.256683420001628	-0.692576010156931	0.860158311345646	0.937200049861841	0.846612511166975	355	tags=42%, list=33%, signal=28%	PTGS2/SLC7A11/ADM/PRKAA2/DGAT2
GOBP_REGULATION_OF_EPITHELIAL_CELL_MIGRATION	GOBP_REGULATION_OF_EPITHELIAL_CELL_MIGRATION	17	0.261661334907051	0.719231710899282	0.863934426229508	0.939265193059949	0.848478042511245	256	tags=35%, list=23%, signal=27%	BMP4/HIF1A/HAS2/SRPX2/FGF18/HBEGF
GOBP_PROTEIN_LOCALIZATION_TO_PLASMA_MEMBRANE	GOBP_PROTEIN_LOCALIZATION_TO_PLASMA_MEMBRANE	20	0.251620730206864	0.723792061669659	0.864951768488746	0.939265193059949	0.848478042511245	285	tags=35%, list=26%, signal=26%	NSG1/ASB3/SCN3B/DPP6/TSPAN15/ANK2/ANK3
GOBP_SULFUR_COMPOUND_BIOSYNTHETIC_PROCESS	GOBP_SULFUR_COMPOUND_BIOSYNTHETIC_PROCESS	14	-0.240263931209492	-0.695363569262789	0.865482233502538	0.939265193059949	0.848478042511245	339	tags=57%, list=31%, signal=40%	SLC7A11/SCD/CHST15/GSTA1/CHSY1/SLC35B2/ACAN/ELOVL7
GOBP_ESTABLISHMENT_OF_ORGANELLE_LOCALIZATION	GOBP_ESTABLISHMENT_OF_ORGANELLE_LOCALIZATION	20	-0.236985198409504	-0.758588629605197	0.865789473684211	0.939265193059949	0.848478042511245	194	tags=35%, list=18%, signal=29%	YWHAZ/AP3D1/LMAN1/PIK3CD/KIF1A/KIF1C/SUN2
GOBP_PROTEIN_POLYUBIQUITINATION	GOBP_PROTEIN_POLYUBIQUITINATION	12	0.265142858285404	0.682010142804083	0.868378812199037	0.939265193059949	0.848478042511245	518	tags=67%, list=47%, signal=35%	PTPN22/ZNF738/RNF19A/UBE2E2/FBXW9/FBXL21P/DDA1/TRAF4
GOBP_STRESS_FIBER_ASSEMBLY	GOBP_STRESS_FIBER_ASSEMBLY	11	-0.262510823737271	-0.68989541451911	0.870466321243523	0.939265193059949	0.848478042511245	394	tags=45%, list=36%, signal=29%	ASAP3/PHACTR1/ARAP1/PTK2B/SORBS1
GOCC_COATED_VESICLE_MEMBRANE	GOCC_COATED_VESICLE_MEMBRANE	11	-0.262492753967841	-0.689847925996948	0.870466321243523	0.939265193059949	0.848478042511245	272	tags=64%, list=25%, signal=48%	TMED2/KDELR1/DNAJC5/TFRC/RAB35/LMAN1/TYRP1
GOBP_POSITIVE_REGULATION_OF_CELL_DIFFERENTIATION	GOBP_POSITIVE_REGULATION_OF_CELL_DIFFERENTIATION	57	0.212993081748121	0.764384577796146	0.872011251758087	0.939265193059949	0.848478042511245	173	tags=19%, list=16%, signal=17%	TNFSF11/ROBO2/BMP4/BRINP1/PTPRZ1/IL10/MME/FZD3/RANBP3L/HIF1A/HAS2
GOBP_REGULATION_OF_INTRACELLULAR_PROTEIN_TRANSPORT	GOBP_REGULATION_OF_INTRACELLULAR_PROTEIN_TRANSPORT	18	-0.235247940649881	-0.732688856576926	0.872062663185379	0.939265193059949	0.848478042511245	273	tags=33%, list=25%, signal=25%	MIEF1/YWHAZ/BAG3/LMAN1/KCNB1/ZC3H12A
GOBP_DEVELOPMENTAL_CELL_GROWTH	GOBP_DEVELOPMENTAL_CELL_GROWTH	11	-0.260758258015065	-0.685289558508377	0.873056994818653	0.939265193059949	0.848478042511245	282	tags=36%, list=26%, signal=27%	RAB21/VEGFA/ULK1/CACNG7
GOBP_REGULATION_OF_LYMPHOCYTE_DIFFERENTIATION	GOBP_REGULATION_OF_LYMPHOCYTE_DIFFERENTIATION	10	-0.266242709675181	-0.679373384702253	0.874698795180723	0.939265193059949	0.848478042511245	258	tags=40%, list=24%, signal=31%	SOCS1/AP3D1/LAG3/ZC3H12A
GOBP_CELLULAR_KETONE_METABOLIC_PROCESS	GOBP_CELLULAR_KETONE_METABOLIC_PROCESS	17	-0.233290202016876	-0.719390125503959	0.875	0.939265193059949	0.848478042511245	74	tags=41%, list=7%, signal=39%	PTGS2/SLC7A11/ADM/COQ10B/PRKAA2/DGAT2/GPD1
GOBP_RESPONSE_TO_GROWTH_FACTOR	GOBP_RESPONSE_TO_GROWTH_FACTOR	52	0.207073398342825	0.737611310129613	0.875690607734807	0.939265193059949	0.848478042511245	302	tags=31%, list=28%, signal=23%	BMP4/IL10/HAS1/COL2A1/NDNF/LOX/HIF1A/HAS2/FST/FNDC4/COL4A2/FGF18/FSTL1/GDF15/NOX4/FERMT1
GOBP_RESPONSE_TO_KETONE	GOBP_RESPONSE_TO_KETONE	12	-0.250159128582517	-0.674972349896676	0.87598944591029	0.939265193059949	0.848478042511245	307	tags=50%, list=28%, signal=36%	FECH/AHR/PRKAA2/ABCC2/ADAM15/ICAM1
GOBP_CELLULAR_RESPONSE_TO_KETONE	GOBP_CELLULAR_RESPONSE_TO_KETONE	11	-0.257543199882963	-0.676840177903143	0.878238341968912	0.939265193059949	0.848478042511245	307	tags=55%, list=28%, signal=40%	FECH/AHR/PRKAA2/ABCC2/ADAM15/ICAM1
GOBP_REGULATION_OF_OSSIFICATION	GOBP_REGULATION_OF_OSSIFICATION	11	0.266550273154624	0.666730102940353	0.878246753246753	0.939265193059949	0.848478042511245	165	tags=27%, list=15%, signal=23%	BMP4/LRP4/HIF1A
GOBP_NEGATIVE_REGULATION_OF_CELLULAR_COMPONENT_ORGANIZATION	GOBP_NEGATIVE_REGULATION_OF_CELLULAR_COMPONENT_ORGANIZATION	40	-0.204036117045707	-0.768758552467465	0.879084967320261	0.939265193059949	0.848478042511245	227	tags=30%, list=21%, signal=25%	TFRC/VEGFA/INPP5F/RDX/TNFRSF1B/ULK1/SKI/SCIN/FZD9/KANK3/CDK10/HSPA1B
GOMF_PHOSPHOLIPID_BINDING	GOMF_PHOSPHOLIPID_BINDING	26	0.234598097191271	0.714850070832878	0.88006230529595	0.939265193059949	0.848478042511245	144	tags=15%, list=13%, signal=14%	AMER2/ANXA2/MME/PLA2G4F
GOBP_REGULATION_OF_CELL_ACTIVATION	GOBP_REGULATION_OF_CELL_ACTIVATION	34	0.22019165779437	0.723196754543832	0.880530973451327	0.939265193059949	0.848478042511245	334	tags=41%, list=31%, signal=30%	TNFSF11/BMP4/IL10/VSIG4/PTPN22/BTLA/IL27RA/FGL1/LRFN5/CD40LG/TNFRSF13C/TNIP2/GLI3/ATP11C
GOMF_ACTIVE_TRANSMEMBRANE_TRANSPORTER_ACTIVITY	GOMF_ACTIVE_TRANSMEMBRANE_TRANSPORTER_ACTIVITY	14	0.253295969810025	0.671099144266232	0.881578947368421	0.939265193059949	0.848478042511245	208	tags=29%, list=19%, signal=23%	SLCO6A1/CFTR/SLC9A7/SLC20A2
GOCC_EARLY_ENDOSOME	GOCC_EARLY_ENDOSOME	23	0.24598508469523	0.727903419012761	0.882165605095541	0.939265193059949	0.848478042511245	150	tags=22%, list=14%, signal=19%	NSG1/MCOLN3/MME/CFTR/STEAP4
GOBP_TRANSFORMING_GROWTH_FACTOR_BETA_RECEPTOR_SIGNALING_PATHWAY	GOBP_TRANSFORMING_GROWTH_FACTOR_BETA_RECEPTOR_SIGNALING_PATHWAY	10	-0.263119961814365	-0.671405047141527	0.88433734939759	0.939265193059949	0.848478042511245	162	tags=20%, list=15%, signal=17%	SKI/TGFB1I1
GOBP_ACTIVATION_OF_IMMUNE_RESPONSE	GOBP_ACTIVATION_OF_IMMUNE_RESPONSE	22	-0.222794915637016	-0.734277535660298	0.885333333333333	0.939265193059949	0.848478042511245	157	tags=18%, list=14%, signal=16%	PIK3CD/BCAR1/MUC15/ZC3H12A
GOBP_NUCLEOSIDE_PHOSPHATE_BIOSYNTHETIC_PROCESS	GOBP_NUCLEOSIDE_PHOSPHATE_BIOSYNTHETIC_PROCESS	16	0.251204185719072	0.682520557257597	0.885382059800664	0.939265193059949	0.848478042511245	10	tags=6%, list=1%, signal=6%	AK5
GOBP_POSITIVE_REGULATION_OF_VASCULATURE_DEVELOPMENT	GOBP_POSITIVE_REGULATION_OF_VASCULATURE_DEVELOPMENT	14	-0.233346756332663	-0.675344120703226	0.885786802030457	0.939265193059949	0.848478042511245	276	tags=43%, list=25%, signal=32%	ADM/VEGFA/PTK2B/PIK3CD/S100A1/ZC3H12A
GOCC_GOLGI_CISTERNA	GOCC_GOLGI_CISTERNA	13	0.258359089322168	0.671231691267458	0.886138613861386	0.939265193059949	0.848478042511245	196	tags=15%, list=18%, signal=13%	NSG1/GOLGA8S
GOBP_REGULATION_OF_CELLULAR_RESPONSE_TO_GROWTH_FACTOR_STIMULUS	GOBP_REGULATION_OF_CELLULAR_RESPONSE_TO_GROWTH_FACTOR_STIMULUS	18	-0.23134616759305	-0.720536632707357	0.887728459530026	0.939265193059949	0.848478042511245	183	tags=28%, list=17%, signal=24%	HGS/SKI/NOG/HOXA13/TGFB1I1
GOBP_PROTEIN_LOCALIZATION_TO_MEMBRANE	GOBP_PROTEIN_LOCALIZATION_TO_MEMBRANE	32	0.219022579835364	0.707993707220576	0.888059701492537	0.939265193059949	0.848478042511245	221	tags=25%, list=20%, signal=21%	GLRB/NSG1/ASB3/LRP4/SCN3B/DPP6/TFDP2/TSPAN15
GOBP_IMMUNE_EFFECTOR_PROCESS	GOBP_IMMUNE_EFFECTOR_PROCESS	68	0.204490498901224	0.757699467828262	0.888583218707015	0.939265193059949	0.848478042511245	116	tags=13%, list=11%, signal=13%	CTSB/KLRC1/CD1C/IFIT2/ANXA2/IL10/MME/CADM1/VSIG4
GOBP_PEPTIDYL_AMINO_ACID_MODIFICATION	GOBP_PEPTIDYL_AMINO_ACID_MODIFICATION	55	-0.19302449037548	-0.788758496538532	0.889679715302491	0.939265193059949	0.848478042511245	277	tags=36%, list=25%, signal=29%	CRTAP/TFRC/VEGFA/SOCS1/ASGR1/INPP5F/SOCS3/PRKAA2/PTK2B/STAT3/ULK1/LMAN1/TPGS1/OXSR1/SGK2/TAF6L/ICAM1/NUP210/LILRA5/CDK10
GOMF_TRANSFERASE_ACTIVITY_TRANSFERRING_ACYL_GROUPS	GOMF_TRANSFERASE_ACTIVITY_TRANSFERRING_ACYL_GROUPS	14	0.250943172133489	0.664865486034168	0.889802631578947	0.939265193059949	0.848478042511245	289	tags=36%, list=26%, signal=27%	PLAAT2/PLAAT1/LIPT2/HHATL/LIPT1
GOCC_ACTIN_BASED_CELL_PROJECTION	GOCC_ACTIN_BASED_CELL_PROJECTION	13	0.252555401651023	0.656153378747812	0.891089108910891	0.939265193059949	0.848478042511245	123	tags=15%, list=11%, signal=14%	MYO1H/FZD3
GOCC_RUFFLE	GOCC_RUFFLE	10	0.272289513535691	0.655307054967916	0.89267461669506	0.939265193059949	0.848478042511245	302	tags=40%, list=28%, signal=29%	ARHGEF26/PLA2G4F/TWF1/FERMT1
GOMF_DNA_BINDING_TRANSCRIPTION_REPRESSOR_ACTIVITY	GOMF_DNA_BINDING_TRANSCRIPTION_REPRESSOR_ACTIVITY	17	-0.225577056394867	-0.695605325503459	0.892857142857143	0.939265193059949	0.848478042511245	278	tags=35%, list=25%, signal=27%	CC2D1B/FOXK1/MYC/SKI/ATF3/BACH2
GOBP_RESPONSE_TO_BMP	GOBP_RESPONSE_TO_BMP	14	0.249175647776841	0.660182489758679	0.893092105263158	0.939265193059949	0.848478042511245	284	tags=36%, list=26%, signal=27%	BMP4/COL2A1/FST/FSTL1/GDF15
GOBP_DNA_REPAIR	GOBP_DNA_REPAIR	18	-0.229342311223963	-0.714295544144564	0.89556135770235	0.939265193059949	0.848478042511245	182	tags=22%, list=17%, signal=19%	RMI2/POLR2D/SSRP1/ALKBH5
GOBP_GLYCOPROTEIN_BIOSYNTHETIC_PROCESS	GOBP_GLYCOPROTEIN_BIOSYNTHETIC_PROCESS	24	0.233051175978211	0.702974152190105	0.896124031007752	0.939265193059949	0.848478042511245	31	tags=8%, list=3%, signal=8%	GALNT14/NDST3
GOBP_SEXUAL_REPRODUCTION	GOBP_SEXUAL_REPRODUCTION	49	0.208813341376151	0.732392411668921	0.89703808180536	0.939265193059949	0.848478042511245	148	tags=16%, list=14%, signal=15%	MMP19/GLRB/BMP4/CADM1/SYCP2/STRBP/ADAM29/CFTR
GOCC_SUPRAMOLECULAR_POLYMER	GOCC_SUPRAMOLECULAR_POLYMER	46	-0.195518234459379	-0.760241719121668	0.897260273972603	0.939265193059949	0.848478042511245	198	tags=22%, list=18%, signal=19%	BAG3/LMAN1/TPGS1/FBF1/CACNA1C/KIF1A/LMNA/KIF1C/SYNM/SAA1
GOCC_VESICLE_MEMBRANE	GOCC_VESICLE_MEMBRANE	46	-0.195544930892598	-0.760345523978239	0.897260273972603	0.939265193059949	0.848478042511245	319	tags=41%, list=29%, signal=31%	ATP8B4/ATAD3B/RAB9B/RAB8A/WNT7B/RAB21/TFRC/HYAL3/RAB35/TNFRSF1B/LHFPL2/LMAN1/SLC6A9/TRARG1/KIF1A/VPS13C/ZPLD1/PLA1A/TYRP1
GOBP_ACTIN_FILAMENT_BASED_PROCESS	GOBP_ACTIN_FILAMENT_BASED_PROCESS	49	-0.191980417893239	-0.761888250481176	0.897610921501707	0.939265193059949	0.848478042511245	224	tags=24%, list=21%, signal=20%	RDX/PTK2B/PPARGC1B/SCIN/BCAR1/CACNA1C/RAP2A/SORBS1/ICAM1/KANK3/CDK10/SUN2
GOBP_ROOF_OF_MOUTH_DEVELOPMENT	GOBP_ROOF_OF_MOUTH_DEVELOPMENT	13	0.248419027226967	0.64540684140841	0.897689768976898	0.939265193059949	0.848478042511245	125	tags=15%, list=11%, signal=14%	TIPARP/COL2A1
GOMF_MOLECULAR_ADAPTOR_ACTIVITY	GOMF_MOLECULAR_ADAPTOR_ACTIVITY	15	-0.22948407155617	-0.682379523085402	0.9025	0.942072161950789	0.851013696432511	111	tags=13%, list=10%, signal=12%	SORBS1/SUN2
GOMF_PROTEIN_MACROMOLECULE_ADAPTOR_ACTIVITY	GOMF_PROTEIN_MACROMOLECULE_ADAPTOR_ACTIVITY	15	-0.22948407155617	-0.682379523085402	0.9025	0.942072161950789	0.851013696432511	111	tags=13%, list=10%, signal=12%	SORBS1/SUN2
GOBP_CELL_PROJECTION_ORGANIZATION	GOBP_CELL_PROJECTION_ORGANIZATION	82	0.196252886255541	0.750480480476716	0.902925531914894	0.942072161950789	0.851013696432511	158	tags=12%, list=14%, signal=11%	ADCYAP1/CTNND2/ROBO2/MCF2/ARHGEF26/FZD3/NDNF/ARMC4/EPHA7/LRP4
GOBP_ORGANIC_ACID_TRANSPORT	GOBP_ORGANIC_ACID_TRANSPORT	17	0.24651531242469	0.677599653693823	0.904918032786885	0.942695135629128	0.851576454949528	242	tags=24%, list=22%, signal=19%	TNFSF11/PLA2G4F/SLC38A7/SLC27A2
GOMF_PHOSPHOPROTEIN_PHOSPHATASE_ACTIVITY	GOMF_PHOSPHOPROTEIN_PHOSPHATASE_ACTIVITY	11	0.252775296117433	0.632274344372516	0.905844155844156	0.942695135629128	0.851576454949528	143	tags=18%, list=13%, signal=16%	PTPRZ1/PTPN22
GOBP_EXOCYTOSIS	GOBP_EXOCYTOSIS	52	0.19993155678535	0.712171523319209	0.906077348066298	0.942695135629128	0.851576454949528	101	tags=10%, list=9%, signal=9%	PRSS12/CTSB/EXPH5/ANXA2/MME
GOCC_CONTRACTILE_FIBER	GOCC_CONTRACTILE_FIBER	17	-0.22114317176175	-0.681932686039339	0.908163265306122	0.943978154642139	0.852735460381336	244	tags=35%, list=22%, signal=28%	CSRP1/CMYA5/BAG3/LMAN1/CACNA1C/SYNM
GOBP_SENSORY_SYSTEM_DEVELOPMENT	GOBP_SENSORY_SYSTEM_DEVELOPMENT	19	0.238385084879104	0.676494152100056	0.910569105691057	0.945590994371482	0.854192406839641	80	tags=11%, list=7%, signal=10%	MFAP5/BMP4
GOBP_CELL_FATE_COMMITMENT	GOBP_CELL_FATE_COMMITMENT	13	0.241408776729912	0.627193809656006	0.915841584158416	0.949993300537871	0.858169196511175	80	tags=15%, list=7%, signal=14%	CTSL/BMP4
GOBP_REGULATION_OF_REPRODUCTIVE_PROCESS	GOBP_REGULATION_OF_REPRODUCTIVE_PROCESS	10	0.258280761932107	0.621592815892314	0.916524701873935	0.949993300537871	0.858169196511175	80	tags=10%, list=7%, signal=9%	BMP4
GOBP_REGULATION_OF_VASCULATURE_DEVELOPMENT	GOBP_REGULATION_OF_VASCULATURE_DEVELOPMENT	18	-0.219290360130082	-0.682988351686272	0.919060052219321	0.951491453198392	0.859522541281294	276	tags=39%, list=25%, signal=30%	ADM/VEGFA/PTK2B/HGS/PIK3CD/S100A1/ZC3H12A
GOBP_POSITIVE_REGULATION_OF_GROWTH	GOBP_POSITIVE_REGULATION_OF_GROWTH	11	-0.240596554275098	-0.632303297747498	0.919689119170985	0.951491453198392	0.859522541281294	267	tags=27%, list=24%, signal=21%	VEGFA/PTK2B/CACNG7
GOBP_DEVELOPMENTAL_GROWTH_INVOLVED_IN_MORPHOGENESIS	GOBP_DEVELOPMENTAL_GROWTH_INVOLVED_IN_MORPHOGENESIS	13	0.236703421060496	0.614969026497483	0.922442244224422	0.953448706215159	0.861290610853802	153	tags=15%, list=14%, signal=13%	BMP4/EPHA7
GOCC_MEMBRANE_MICRODOMAIN	GOCC_MEMBRANE_MICRODOMAIN	18	0.222677308926258	0.623450161307603	0.927302100161551	0.957577821715333	0.865020615822342	173	tags=22%, list=16%, signal=19%	ANXA2/MME/LRP4/HAS2
GOBP_B_CELL_ACTIVATION	GOBP_B_CELL_ACTIVATION	17	-0.214410062715598	-0.661169995965485	0.928571428571429	0.957994940753561	0.865397417121555	328	tags=59%, list=30%, signal=42%	IFNB1/IL11/NKX2-3/MS4A1/TFRC/AHR/MNDA/PTK2B/PIK3CD/FZD9
GOBP_PROTEIN_DEPHOSPHORYLATION	GOBP_PROTEIN_DEPHOSPHORYLATION	18	-0.21148646728718	-0.658682824045439	0.929503916449086	0.958064092652829	0.865459884961905	405	tags=56%, list=37%, signal=36%	NUAK1/PTPN20/PHACTR1/DUSP2/PPP2R5B/CDC25B/DUSP21/PTPRQ/PPP1R3B/CRY2
GOBP_SMALL_GTPASE_MEDIATED_SIGNAL_TRANSDUCTION	GOBP_SMALL_GTPASE_MEDIATED_SIGNAL_TRANSDUCTION	30	-0.193983650181478	-0.696208939171206	0.932153392330384	0.959901214241614	0.867119434725938	309	tags=33%, list=28%, signal=25%	GBF1/RAB9B/RAB21/RAB35/RASA3/RDX/LRRC59/RAP2A/RRAD/RIPOR2
GOBP_CELL_SUBSTRATE_ADHESION	GOBP_CELL_SUBSTRATE_ADHESION	26	0.215179065440165	0.655677825239315	0.933021806853583	0.959902546642115	0.867120638339761	224	tags=19%, list=21%, signal=16%	LAMC1/COL13A1/NDNF/HAS2/MUC4
GOBP_LYMPHOCYTE_ACTIVATION_INVOLVED_IN_IMMUNE_RESPONSE	GOBP_LYMPHOCYTE_ACTIVATION_INVOLVED_IN_IMMUNE_RESPONSE	14	0.224149043239095	0.593875343609583	0.935855263157895	0.961923654889312	0.868946391047256	264	tags=36%, list=24%, signal=27%	CD1C/IL10/EXO1/IL27RA/CD40LG
GOCC_SECRETORY_VESICLE	GOCC_SECRETORY_VESICLE	55	0.193528807593828	0.691653102273431	0.938973647711512	0.964233606694475	0.871033068378026	101	tags=11%, list=9%, signal=10%	LOXL1/CTSB/GRP/CTSL/ANXA2/MME
GOBP_SIGNAL_TRANSDUCTION_BY_P53_CLASS_MEDIATOR	GOBP_SIGNAL_TRANSDUCTION_BY_P53_CLASS_MEDIATOR	16	-0.202704215519119	-0.615676456798275	0.9475	0.971715255134766	0.877791558387322	299	tags=31%, list=27%, signal=23%	PPP1R13L/RMI2/PRKAA2/SSRP1/RBBP4
GOCC_MOTILE_CILIUM	GOCC_MOTILE_CILIUM	11	-0.212780667239172	-0.559201348488168	0.948186528497409	0.971715255134766	0.877791558387322	256	tags=55%, list=23%, signal=42%	CFAP61/SPATC1L/DNAH11/HYAL3/TPGS1/ADAM15
GOBP_ENDOPLASMIC_RETICULUM_TO_GOLGI_VESICLE_MEDIATED_TRANSPORT	GOBP_ENDOPLASMIC_RETICULUM_TO_GOLGI_VESICLE_MEDIATED_TRANSPORT	10	0.233126728101192	0.561055722060605	0.948892674616695	0.971715255134766	0.877791558387322	462	tags=60%, list=42%, signal=35%	TMED9/ANK2/ANK3/SEC24C/PROS1/INSIG1
GOBP_POSITIVE_REGULATION_OF_IMMUNE_SYSTEM_PROCESS	GOBP_POSITIVE_REGULATION_OF_IMMUNE_SYSTEM_PROCESS	57	0.186884468065718	0.670686597173157	0.950773558368495	0.972741524134865	0.878718630654801	224	tags=19%, list=21%, signal=16%	CLEC4A/TNFSF11/CD1C/IL10/CADM1/VSIG4/PTPN22/BTLA/IL27RA/CD1E/MUC4
GOBP_PROTEIN_LOCALIZATION_TO_CELL_PERIPHERY	GOBP_PROTEIN_LOCALIZATION_TO_CELL_PERIPHERY	21	0.223831081033442	0.648710802286877	0.951845906902087	0.97293944500518	0.878897420962222	285	tags=33%, list=26%, signal=25%	NSG1/ASB3/SCN3B/DPP6/TSPAN15/ANK2/ANK3
GOBP_CELL_DIVISION	GOBP_CELL_DIVISION	24	0.207610094702692	0.626233829102741	0.953488372093023	0.973290080038807	0.879214164443366	188	tags=17%, list=17%, signal=14%	PMF1/SYCP2/INSC/LRRCC1
GOBP_BIOMINERALIZATION	GOBP_BIOMINERALIZATION	14	0.215197448308662	0.570158394215806	0.953947368421053	0.973290080038807	0.879214164443366	165	tags=21%, list=15%, signal=18%	BMP4/LOX/HIF1A
GOBP_DEVELOPMENTAL_MATURATION	GOBP_DEVELOPMENTAL_MATURATION	17	0.216371814197262	0.594743851516157	0.955737704918033	0.974218820758989	0.88005313528364	361	tags=41%, list=33%, signal=28%	CFTR/HIF1A/RHEX/FERMT1/ASCL1/ACTL6B/SNX19
GOMF_PHOSPHATASE_ACTIVITY	GOMF_PHOSPHATASE_ACTIVITY	17	-0.200221038213459	-0.617415718978604	0.956632653061224	0.97423398982408	0.880066838142801	143	tags=47%, list=13%, signal=42%	PTPN20/DUSP2/CDC25B/DUSP21/INPP5F/PTPRQ/PPP1R3B/PLPP2
GOBP_RESPONSE_TO_LIGHT_STIMULUS	GOBP_RESPONSE_TO_LIGHT_STIMULUS	19	-0.199393930850603	-0.629513238098618	0.958656330749354	0.974867904078038	0.880639479745292	175	tags=21%, list=16%, signal=18%	MYC/DCUN1D3/CRY2/JUND
GOCC_GOLGI_STACK	GOCC_GOLGI_STACK	17	0.213023255813954	0.585539628141203	0.959016393442623	0.974867904078038	0.880639479745292	863	tags=100%, list=79%, signal=21%	NSG1/GOLGA8S/OCRL/B4GALT2/A3GALT2/GALNT2/PLK3/B4GALT1/VRK1/GALNT3/TMED2/MGAT4B/ARAP1/FUT11/RAB21/GCNT1/CHSY1
GOBP_ACTOMYOSIN_STRUCTURE_ORGANIZATION	GOBP_ACTOMYOSIN_STRUCTURE_ORGANIZATION	13	-0.199258572752549	-0.559468331401931	0.962121212121212	0.977126772310259	0.882680011120378	878	tags=46%, list=80%, signal=9%	ASAP3/PHACTR1/ARAP1/CSRP1/PTK2B/SORBS1
GOCC_GLUTAMATERGIC_SYNAPSE	GOCC_GLUTAMATERGIC_SYNAPSE	21	0.200101716590261	0.579937980502604	0.971107544141252	0.984847406479531	0.889654387063713	318	tags=38%, list=29%, signal=28%	NSG1/PCDH8/CTTNBP2/EPHA7/EIF4EBP1/LRFN5/ABHD6/PPP1R1B
GOCC_UBIQUITIN_LIGASE_COMPLEX	GOCC_UBIQUITIN_LIGASE_COMPLEX	11	-0.198471935304373	-0.52159707599051	0.971502590673575	0.984847406479531	0.889654387063713	308	tags=36%, list=28%, signal=26%	SPSB4/FBXL2/DCUN1D2/DCUN1D3
GOBP_REGULATION_OF_SMALL_GTPASE_MEDIATED_SIGNAL_TRANSDUCTION	GOBP_REGULATION_OF_SMALL_GTPASE_MEDIATED_SIGNAL_TRANSDUCTION	22	0.183733848441719	0.53722662343269	0.980861244019139	0.99342488300932	0.897402785012936	301	tags=27%, list=28%, signal=20%	MCF2/ARHGEF26/GPR18/OCRL/RASA4B/RASA4
GOBP_ESTABLISHMENT_OF_PROTEIN_LOCALIZATION_TO_MEMBRANE	GOBP_ESTABLISHMENT_OF_PROTEIN_LOCALIZATION_TO_MEMBRANE	13	-0.180743861891976	-0.507483645129901	0.984848484848485	0.995961599411109	0.899694308411119	306	tags=46%, list=28%, signal=34%	GGA1/RAB8A/MIEF1/YWHAZ/KCNB1/TRARG1
GOCC_COATED_VESICLE	GOCC_COATED_VESICLE	17	-0.181576783529955	-0.559922979889099	0.987244897959184	0.995961599411109	0.899694308411119	302	tags=35%, list=28%, signal=26%	RAB8A/TFRC/RAB35/INPP5F/LMAN1/TYRP1
GOCC_SPINDLE	GOCC_SPINDLE	14	-0.179962894248609	-0.520842391321992	0.987309644670051	0.995961599411109	0.899694308411119	899	tags=93%, list=82%, signal=17%	GEM/MAP7D1/CRMP1/PLEKHG6/EFHC1/AKT1/PLK3/CLASP1/VRK1/FBXO5/CTTN/CDC25B/FBF1
GOCC_NUCLEOLUS	GOCC_NUCLEOLUS	34	0.165786605044088	0.544508978749286	0.988200589970501	0.995961599411109	0.899694308411119	352	tags=32%, list=32%, signal=23%	LIPA/RRS1/EBNA1BP2/SPECC1/FGF18/TWF1/NOX4/ESRRA/GLI3/CD2BP2/ORC4
GOCC_MITOCHONDRIAL_MATRIX	GOCC_MITOCHONDRIAL_MATRIX	19	0.179533672180813	0.509484389079807	0.988617886178862	0.995961599411109	0.899694308411119	289	tags=26%, list=26%, signal=20%	ETFBKMT/LIPT2/CBR4/AK4/LIPT1
GOCC_CYTOPLASMIC_REGION	GOCC_CYTOPLASMIC_REGION	21	0.175659748476519	0.509099879416158	0.98876404494382	0.995961599411109	0.899694308411119	331	tags=33%, list=30%, signal=24%	ARMC4/INSC/HIF1A/TUBB4A/GLI3/DNAH10/DNAH17
GOCC_CLATHRIN_COATED_VESICLE	GOCC_CLATHRIN_COATED_VESICLE	13	-0.17174492602367	-0.482216879614689	0.98989898989899	0.996198347107438	0.899908172635445	302	tags=38%, list=28%, signal=28%	RAB8A/TFRC/RAB35/INPP5F/TYRP1
GOBP_CILIUM_ORGANIZATION	GOBP_CILIUM_ORGANIZATION	20	-0.171118627219981	-0.547750010523537	0.992105263157895	0.997511831349491	0.901094698599359	174	tags=15%, list=16%, signal=13%	TPGS1/FBF1/CDK10
GOCC_VACUOLAR_MEMBRANE	GOCC_VACUOLAR_MEMBRANE	23	0.168691281507683	0.49918051218114	0.993630573248408	0.998138878934653	0.901661137249009	334	tags=30%, list=31%, signal=22%	ANXA2/MCOLN3/CFTR/COL6A1/ABHD6/MYO7A/ATP11C
GOBP_REGULATION_OF_DEVELOPMENTAL_GROWTH	GOBP_REGULATION_OF_DEVELOPMENTAL_GROWTH	16	0.176732913052513	0.480182469719101	0.995016611295681	0.998480557256583	0.901969789753011	153	tags=12%, list=14%, signal=11%	BMP4/EPHA7
GOBP_POSITIVE_REGULATION_OF_CELLULAR_COMPONENT_ORGANIZATION	GOBP_POSITIVE_REGULATION_OF_CELLULAR_COMPONENT_ORGANIZATION	58	0.157004598173814	0.565366933944969	0.995774647887324	0.998480557256583	0.901969789753011	213	tags=16%, list=20%, signal=13%	ADCYAP1/ROBO2/ANXA2/NDNF/LRP4/HIF1A/SRPX2/TFDP2/TMED9
GOCC_CILIUM	GOCC_CILIUM	37	0.158793045569062	0.527070817357393	0.99702380952381	0.998828377504848	0.902283990519285	331	tags=30%, list=30%, signal=21%	KIAA1549/KISS1R/CCDC68/ARMC4/HIF1A/TUBB4A/OCRL/MYO7A/GLI3/DNAH10/DNAH17
GOCC_PLASMA_MEMBRANE_BOUNDED_CELL_PROJECTION_CYTOPLASM	GOCC_PLASMA_MEMBRANE_BOUNDED_CELL_PROJECTION_CYTOPLASM	18	-0.162385136726311	-0.505754821166163	1	1	0.903342366757001	282	tags=28%, list=26%, signal=21%	RAB21/ATG16L1/AP3D1/KIF1A/KIF1C
GOCC_TRANSPORT_VESICLE	GOCC_TRANSPORT_VESICLE	17	0.1446983834244	0.397734215915624	1	1	0.903342366757001	213	tags=18%, list=20%, signal=14%	MME/CTTNBP2/TMED9
