# Supplementary material for: Investigation of the biomarkers involved in ectopic ossification: The shared mechanism in ossification of the spinal ligament
Source: Front Genet. 2022 Oct 7;13:991834. doi: 10.3389/fgene.2022.991834 (PMC9585156; doi:10.3389/fgene.2022.991834)
Supplement: Supplementary file 3 [file Table1.XLSX]

## Sheet: GSE69787
ID_REF	!Sample_characteristics_ch1	!Sample_characteristics_ch1	!Sample_characteristics_ch1	!Sample_contact_country
GSM1708774	age: 63	gender: male	tissue: Posterior longitudinal ligament	China
GSM1708775	age: 57	gender: male	tissue: Posterior longitudinal ligament	China
GSM1708776	age: 66	gender: male	tissue: Posterior longitudinal ligament	China
GSM1708777	age: 54	gender: male	tissue: Ossified Posterior longitudinal ligament	China
GSM1708778	age: 59	gender: male	tissue: Ossified Posterior longitudinal ligament	China
GSM1708779	age: 63	gender: male	tissue: Ossified Posterior longitudinal ligament	China
GSM1708780	age: 63	gender: male	tissue: Posterior longitudinal ligament	China
GSM1708781	age: 57	gender: male	tissue: Posterior longitudinal ligament	China
GSM1708782	age: 66	gender: male	tissue: Posterior longitudinal ligament	China
GSM1708783	age: 54	gender: male	tissue: Ossified Posterior longitudinal ligament	China
GSM1708784	age: 59	gender: male	tissue: Ossified Posterior longitudinal ligament	China
GSM1708785	age: 63	gender: male	tissue: Ossified Posterior longitudinal ligament	China

## Sheet: GSE181716
ID_REF	!Sample_characteristics_ch1	!Sample_characteristics_ch1	!Sample_characteristics_ch1
GSM5509858	Sex: male	age: 52y	disease state: control
GSM5509859	Sex: male	age: 45y	disease state: control
GSM5509860	Sex: female	age: 56y	disease state: control
GSM5509861	Sex: female	age: 51y	disease state: control
GSM5509862	Sex: female	age: 54y	disease state: control
GSM5509863	Sex: male	age: 47y	disease state: OLF
GSM5509864	Sex: male	age: 68y	disease state: OLF
GSM5509865	Sex: male	age: 66y	disease state: OLF
GSM5509866	Sex: female	age: 68y	disease state: OLF
GSM5509867	Sex: female	age: 68y	disease state: OLF

## Sheet: GSE83569
!Sample_geo_accession	!Sample_characteristics_ch1	!Sample_contact_country	disease
GSM2209719	Sex: male	Japan	OPLL
GSM2209720	Sex: male	Japan	OPLL
GSM2209721	Sex: male	Japan	OPLL
GSM2209722	Sex: male	Japan	OPLL
GSM2209723	Sex: male	Japan	OPLL
GSM2209724	Sex: male	Japan	OPLL
GSM2209725	Sex: male	Japan	OPLL
GSM2209726	Sex: male	Japan	OPLL
GSM2209727	Sex: male	Japan	OPLL
GSM2209728	Sex: male	Japan	OPLL
GSM2209729	Sex: male	Japan	OPLL
GSM2209730	Sex: male	Japan	OPLL
GSM2209731	Sex: male	Japan	CDH
GSM2209732	Sex: male	Japan	CDH
GSM2209733	Sex: male	Japan	CDH
GSM2209734	Sex: male	Japan	CDH

## Sheet: GSE106253
ID_REF	!Sample_contact_country	!Sample_source_name_ch1
GSM2832973	China	normal ligament flava tissues, biological rep1
GSM2832974	China	normal ligament flava tissues, biological rep2
GSM2832975	China	normal ligament flava tissues, biological rep3
GSM2832976	China	normal ligament flava tissues, biological rep4
GSM2832977	China	ossified ligament flava tissues, biological rep1
GSM2832978	China	ossified ligament flava tissuess, biological rep2
GSM2832979	China	ossified ligament flava tissuess, biological rep3
GSM2832980	China	ossified ligament flava tissuess, biological rep4

## Sheet: GSE153829
ID_REF	!Sample_characteristics_ch1	!Sample_characteristics_ch1	!Sample_contact_country
GSM4655049	disease state: ossification of the posterior longitudinal ligament (OPLL)	gender: male	China
GSM4655050	disease state: ossification of the posterior longitudinal ligament (OPLL)	gender: female	China
GSM4655051	disease state: ossification of the posterior longitudinal ligament (OPLL)	gender: male	China
GSM4655052	disease state: healthy	gender: male	China
GSM4655053	disease state: healthy	gender: female	China
GSM4655054	disease state: healthy	gender: male	China
